# Supplementary material for: Predicting the risk of gastroparesis in critically ill patients after CME using an interpretable machine learning algorithm – a 10-year multicenter retrospective study
Source: Front Med (Lausanne). 2025 Jan 6;11:1467565. doi: 10.3389/fmed.2024.1467565 (PMC11743713; doi:10.3389/fmed.2024.1467565)
Supplement: Supplementary Table 1 — Raw data. [file Data_Sheet_1.xlsx]

## Sheet: Sheet1
number	Sex	Age	BMI	ASA	Drinking_history	Smoking_history	Surgical_procedure	Emergency_Surgery	Anemia	Chemotherapy	Radiotherapy	ALB	Hypothyroidism	Hyperlipidemia	Hypertension	Surgical history	CHD	Diabetes	COPD	Surgery_time	bleeding_volume	T_stage	N_stage	PNI	Tumor_number	Tumor_size	CEA level	CA199 level	PCT level	CRP_level	SAA level	NRS2002 score	SpO2	Blood Transfusion	Gastroparesis	group
1	Male	＜65	≥25 kg/m2	≥3	No	Yes	Laparoscopic surgery	No	Yes	No	No	＜30g/L	Yes	No	Yes	Yes	No	No	Yes	≥270 min	≥100 ml	T3~T4	N1~N2	Yes	≥2	＜5 cm	≥5 ng/ml	＜37 U/mL	＜0.05 ng/ml	＜10 mg/l	≥10 mg/l	＜3	＜90 %	No	Yes	internal validation set
2	Female	≥65	≥25 kg/m2	＜3	Yes	No	Laparoscopic surgery	Yes	No	No	Yes	≥30g/L	No	Yes	Yes	No	No	No	No	＜270 min	≥100 ml	T1~T2	N1~N2	No	＜2	＜5 cm	≥5 ng/ml	≥37 U/mL	≥0.05 ng/ml	≥10 mg/l	＜10 mg/l	≥3	＜90 %	No	Yes	internal validation set
3	Female	＜65	≥25 kg/m2	＜3	No	Yes	Open surgery	No	Yes	No	No	＜30g/L	No	No	No	Yes	No	Yes	No	≥270 min	＜100 ml	T1~T2	N1~N2	No	≥2	＜5 cm	＜5 ng/ml	＜37 U/mL	＜0.05 ng/ml	≥10 mg/l	＜10 mg/l	＜3	≥90 %	Yes	Yes	internal validation set
4	Female	＜65	≥25 kg/m2	＜3	Yes	Yes	Open surgery	No	No	No	No	＜30g/L	Yes	No	No	Yes	No	Yes	No	＜270 min	≥100 ml	T3~T4	N0	No	≥2	＜5 cm	＜5 ng/ml	≥37 U/mL	≥0.05 ng/ml	＜10 mg/l	≥10 mg/l	＜3	＜90 %	Yes	Yes	internal validation set
5	Male	≥65	＜25 kg/m2	＜3	No	No	Laparoscopic surgery	No	No	No	No	≥30g/L	Yes	No	Yes	Yes	No	No	No	＜270 min	≥100 ml	T1~T2	N1~N2	No	≥2	≥5 cm	＜5 ng/ml	＜37 U/mL	≥0.05 ng/ml	≥10 mg/l	≥10 mg/l	＜3	＜90 %	No	Yes	internal validation set
6	Male	＜65	≥25 kg/m2	≥3	No	No	Laparoscopic surgery	No	No	Yes	No	＜30g/L	No	No	Yes	No	Yes	Yes	Yes	≥270 min	＜100 ml	T1~T2	N0	Yes	≥2	≥5 cm	＜5 ng/ml	＜37 U/mL	＜0.05 ng/ml	≥10 mg/l	＜10 mg/l	＜3	≥90 %	No	Yes	internal validation set
7	Female	＜65	＜25 kg/m2	＜3	Yes	No	Open surgery	Yes	Yes	Yes	Yes	≥30g/L	No	No	Yes	Yes	No	No	Yes	＜270 min	≥100 ml	T3~T4	N0	Yes	≥2	＜5 cm	＜5 ng/ml	＜37 U/mL	≥0.05 ng/ml	＜10 mg/l	≥10 mg/l	＜3	≥90 %	No	Yes	internal validation set
8	Female	＜65	≥25 kg/m2	＜3	Yes	No	Laparoscopic surgery	Yes	No	Yes	No	＜30g/L	Yes	Yes	No	Yes	No	Yes	No	≥270 min	＜100 ml	T3~T4	N0	No	＜2	≥5 cm	＜5 ng/ml	＜37 U/mL	≥0.05 ng/ml	≥10 mg/l	＜10 mg/l	≥3	≥90 %	No	Yes	internal validation set
9	Female	≥65	≥25 kg/m2	≥3	Yes	No	Laparoscopic surgery	No	Yes	No	Yes	≥30g/L	Yes	Yes	Yes	Yes	Yes	No	Yes	＜270 min	≥100 ml	T3~T4	N1~N2	No	≥2	＜5 cm	＜5 ng/ml	＜37 U/mL	＜0.05 ng/ml	＜10 mg/l	＜10 mg/l	≥3	≥90 %	No	Yes	internal validation set
10	Female	≥65	＜25 kg/m2	＜3	No	No	Open surgery	No	No	No	Yes	＜30g/L	Yes	No	Yes	No	Yes	Yes	Yes	≥270 min	≥100 ml	T3~T4	N0	No	≥2	≥5 cm	＜5 ng/ml	＜37 U/mL	＜0.05 ng/ml	＜10 mg/l	＜10 mg/l	≥3	≥90 %	No	Yes	internal validation set
11	Female	≥65	＜25 kg/m2	＜3	No	Yes	Laparoscopic surgery	Yes	Yes	No	No	≥30g/L	No	No	No	Yes	No	Yes	No	≥270 min	≥100 ml	T3~T4	N0	No	＜2	≥5 cm	＜5 ng/ml	＜37 U/mL	＜0.05 ng/ml	≥10 mg/l	＜10 mg/l	＜3	≥90 %	Yes	Yes	internal validation set
12	Male	＜65	≥25 kg/m2	＜3	No	No	Laparoscopic surgery	Yes	Yes	Yes	Yes	≥30g/L	No	No	No	No	No	No	Yes	＜270 min	＜100 ml	T3~T4	N1~N2	No	≥2	＜5 cm	＜5 ng/ml	＜37 U/mL	＜0.05 ng/ml	≥10 mg/l	＜10 mg/l	＜3	≥90 %	Yes	Yes	internal validation set
13	Female	＜65	≥25 kg/m2	≥3	No	Yes	Laparoscopic surgery	No	No	Yes	Yes	＜30g/L	Yes	Yes	Yes	Yes	Yes	Yes	No	≥270 min	＜100 ml	T3~T4	N1~N2	No	≥2	≥5 cm	＜5 ng/ml	＜37 U/mL	＜0.05 ng/ml	≥10 mg/l	≥10 mg/l	＜3	≥90 %	No	Yes	internal validation set
14	Female	≥65	≥25 kg/m2	＜3	No	Yes	Laparoscopic surgery	No	Yes	No	No	＜30g/L	Yes	Yes	Yes	No	No	Yes	No	＜270 min	＜100 ml	T1~T2	N0	No	＜2	≥5 cm	＜5 ng/ml	＜37 U/mL	＜0.05 ng/ml	＜10 mg/l	≥10 mg/l	＜3	≥90 %	No	Yes	internal validation set
15	Female	＜65	≥25 kg/m2	≥3	No	Yes	Laparoscopic surgery	Yes	No	Yes	Yes	＜30g/L	No	No	No	No	No	Yes	Yes	≥270 min	≥100 ml	T1~T2	N1~N2	Yes	≥2	≥5 cm	＜5 ng/ml	＜37 U/mL	＜0.05 ng/ml	＜10 mg/l	≥10 mg/l	≥3	≥90 %	No	Yes	internal validation set
16	Male	≥65	≥25 kg/m2	＜3	No	No	Laparoscopic surgery	No	Yes	No	Yes	＜30g/L	Yes	No	Yes	Yes	No	No	No	＜270 min	≥100 ml	T3~T4	N0	No	＜2	≥5 cm	＜5 ng/ml	＜37 U/mL	＜0.05 ng/ml	＜10 mg/l	≥10 mg/l	＜3	＜90 %	No	Yes	internal validation set
17	Female	＜65	＜25 kg/m2	＜3	No	No	Open surgery	No	Yes	No	Yes	≥30g/L	Yes	No	Yes	Yes	Yes	Yes	Yes	＜270 min	≥100 ml	T3~T4	N1~N2	Yes	≥2	＜5 cm	≥5 ng/ml	＜37 U/mL	＜0.05 ng/ml	≥10 mg/l	≥10 mg/l	＜3	≥90 %	No	Yes	internal validation set
18	Male	＜65	＜25 kg/m2	≥3	No	No	Open surgery	No	No	Yes	No	≥30g/L	No	No	No	No	No	No	Yes	≥270 min	≥100 ml	T3~T4	N0	No	≥2	≥5 cm	＜5 ng/ml	＜37 U/mL	＜0.05 ng/ml	＜10 mg/l	＜10 mg/l	＜3	＜90 %	No	Yes	internal validation set
19	Male	≥65	＜25 kg/m2	＜3	No	No	Open surgery	Yes	No	Yes	No	＜30g/L	Yes	Yes	No	No	No	Yes	No	≥270 min	＜100 ml	T3~T4	N0	No	＜2	＜5 cm	＜5 ng/ml	＜37 U/mL	＜0.05 ng/ml	≥10 mg/l	＜10 mg/l	≥3	≥90 %	No	Yes	internal validation set
20	Male	＜65	＜25 kg/m2	＜3	No	Yes	Open surgery	Yes	Yes	No	No	≥30g/L	No	Yes	Yes	Yes	No	No	No	＜270 min	≥100 ml	T1~T2	N0	No	＜2	＜5 cm	≥5 ng/ml	＜37 U/mL	＜0.05 ng/ml	＜10 mg/l	＜10 mg/l	≥3	＜90 %	No	Yes	internal validation set
21	Female	＜65	＜25 kg/m2	≥3	No	No	Open surgery	No	Yes	No	No	≥30g/L	Yes	No	Yes	No	No	No	Yes	＜270 min	＜100 ml	T1~T2	N0	No	＜2	≥5 cm	＜5 ng/ml	＜37 U/mL	＜0.05 ng/ml	＜10 mg/l	＜10 mg/l	＜3	＜90 %	No	Yes	internal validation set
22	Male	≥65	≥25 kg/m2	＜3	Yes	No	Open surgery	No	Yes	Yes	No	＜30g/L	Yes	No	No	Yes	No	Yes	Yes	≥270 min	≥100 ml	T3~T4	N0	No	＜2	＜5 cm	≥5 ng/ml	≥37 U/mL	＜0.05 ng/ml	≥10 mg/l	≥10 mg/l	＜3	≥90 %	No	Yes	internal validation set
23	Male	≥65	≥25 kg/m2	≥3	No	No	Open surgery	Yes	No	Yes	No	≥30g/L	Yes	No	Yes	Yes	No	No	No	≥270 min	≥100 ml	T3~T4	N0	No	＜2	＜5 cm	≥5 ng/ml	≥37 U/mL	＜0.05 ng/ml	≥10 mg/l	≥10 mg/l	＜3	≥90 %	No	Yes	internal validation set
24	Female	≥65	＜25 kg/m2	≥3	No	No	Open surgery	Yes	No	No	No	＜30g/L	No	No	Yes	Yes	No	Yes	No	＜270 min	≥100 ml	T3~T4	N0	No	≥2	＜5 cm	＜5 ng/ml	≥37 U/mL	＜0.05 ng/ml	≥10 mg/l	≥10 mg/l	＜3	≥90 %	No	Yes	internal validation set
25	Female	≥65	≥25 kg/m2	≥3	Yes	Yes	Laparoscopic surgery	Yes	Yes	No	No	≥30g/L	Yes	No	No	Yes	No	Yes	No	＜270 min	≥100 ml	T3~T4	N0	No	≥2	＜5 cm	＜5 ng/ml	＜37 U/mL	＜0.05 ng/ml	＜10 mg/l	≥10 mg/l	＜3	≥90 %	No	Yes	internal validation set
26	Female	＜65	≥25 kg/m2	＜3	Yes	Yes	Laparoscopic surgery	No	No	No	No	＜30g/L	No	Yes	Yes	Yes	No	Yes	No	≥270 min	≥100 ml	T1~T2	N1~N2	No	≥2	≥5 cm	＜5 ng/ml	＜37 U/mL	＜0.05 ng/ml	＜10 mg/l	＜10 mg/l	＜3	≥90 %	Yes	Yes	internal validation set
27	Male	＜65	＜25 kg/m2	＜3	No	No	Laparoscopic surgery	No	Yes	No	No	≥30g/L	No	Yes	No	Yes	No	Yes	No	≥270 min	≥100 ml	T3~T4	N1~N2	No	≥2	≥5 cm	≥5 ng/ml	＜37 U/mL	＜0.05 ng/ml	＜10 mg/l	≥10 mg/l	＜3	≥90 %	Yes	Yes	internal validation set
28	Male	≥65	≥25 kg/m2	≥3	No	Yes	Laparoscopic surgery	No	Yes	No	No	≥30g/L	Yes	No	Yes	No	No	No	No	＜270 min	≥100 ml	T3~T4	N0	No	＜2	≥5 cm	＜5 ng/ml	＜37 U/mL	＜0.05 ng/ml	＜10 mg/l	≥10 mg/l	＜3	≥90 %	No	Yes	internal validation set
29	Female	≥65	＜25 kg/m2	＜3	No	Yes	Open surgery	No	No	No	Yes	＜30g/L	No	No	No	No	Yes	Yes	No	≥270 min	≥100 ml	T1~T2	N0	No	≥2	≥5 cm	≥5 ng/ml	＜37 U/mL	＜0.05 ng/ml	≥10 mg/l	＜10 mg/l	＜3	≥90 %	No	Yes	internal validation set
30	Male	≥65	≥25 kg/m2	≥3	No	No	Open surgery	No	Yes	No	Yes	＜30g/L	No	No	Yes	Yes	Yes	No	No	≥270 min	≥100 ml	T3~T4	N0	No	＜2	＜5 cm	＜5 ng/ml	≥37 U/mL	≥0.05 ng/ml	≥10 mg/l	＜10 mg/l	＜3	≥90 %	Yes	Yes	internal validation set
31	Female	≥65	≥25 kg/m2	＜3	No	No	Laparoscopic surgery	No	No	No	No	≥30g/L	Yes	No	No	No	No	Yes	No	≥270 min	＜100 ml	T1~T2	N0	No	≥2	≥5 cm	＜5 ng/ml	＜37 U/mL	＜0.05 ng/ml	＜10 mg/l	＜10 mg/l	＜3	≥90 %	Yes	Yes	internal validation set
32	Male	＜65	＜25 kg/m2	＜3	Yes	Yes	Open surgery	No	No	No	No	＜30g/L	Yes	No	Yes	Yes	No	Yes	No	≥270 min	＜100 ml	T1~T2	N0	No	≥2	≥5 cm	＜5 ng/ml	＜37 U/mL	＜0.05 ng/ml	＜10 mg/l	＜10 mg/l	＜3	＜90 %	No	Yes	internal validation set
33	Male	≥65	≥25 kg/m2	≥3	No	Yes	Laparoscopic surgery	Yes	Yes	No	No	＜30g/L	No	No	Yes	Yes	No	Yes	No	＜270 min	＜100 ml	T1~T2	N0	No	＜2	≥5 cm	＜5 ng/ml	＜37 U/mL	＜0.05 ng/ml	＜10 mg/l	＜10 mg/l	＜3	＜90 %	No	Yes	internal validation set
34	Male	＜65	＜25 kg/m2	＜3	Yes	Yes	Laparoscopic surgery	Yes	Yes	Yes	Yes	＜30g/L	Yes	No	Yes	No	No	No	No	≥270 min	≥100 ml	T3~T4	N1~N2	No	＜2	＜5 cm	＜5 ng/ml	＜37 U/mL	≥0.05 ng/ml	＜10 mg/l	＜10 mg/l	＜3	＜90 %	No	Yes	internal validation set
35	Male	＜65	＜25 kg/m2	≥3	Yes	No	Laparoscopic surgery	No	Yes	Yes	Yes	≥30g/L	No	No	No	No	No	Yes	No	≥270 min	＜100 ml	T3~T4	N0	Yes	＜2	≥5 cm	＜5 ng/ml	＜37 U/mL	≥0.05 ng/ml	≥10 mg/l	＜10 mg/l	＜3	≥90 %	Yes	Yes	internal validation set
36	Female	≥65	＜25 kg/m2	＜3	No	No	Laparoscopic surgery	No	Yes	Yes	No	＜30g/L	Yes	No	Yes	Yes	No	No	No	＜270 min	＜100 ml	T1~T2	N1~N2	No	＜2	＜5 cm	＜5 ng/ml	≥37 U/mL	＜0.05 ng/ml	＜10 mg/l	＜10 mg/l	≥3	≥90 %	No	Yes	internal validation set
37	Male	≥65	≥25 kg/m2	＜3	Yes	No	Laparoscopic surgery	No	No	Yes	Yes	＜30g/L	No	Yes	Yes	Yes	No	Yes	No	≥270 min	≥100 ml	T3~T4	N1~N2	Yes	＜2	≥5 cm	＜5 ng/ml	≥37 U/mL	≥0.05 ng/ml	≥10 mg/l	＜10 mg/l	＜3	≥90 %	No	Yes	internal validation set
38	Female	＜65	＜25 kg/m2	＜3	No	No	Laparoscopic surgery	Yes	No	No	No	≥30g/L	Yes	Yes	No	No	No	No	Yes	≥270 min	≥100 ml	T1~T2	N0	Yes	≥2	≥5 cm	＜5 ng/ml	≥37 U/mL	＜0.05 ng/ml	≥10 mg/l	＜10 mg/l	≥3	≥90 %	Yes	Yes	internal validation set
39	Male	≥65	＜25 kg/m2	≥3	No	No	Laparoscopic surgery	Yes	No	No	Yes	＜30g/L	Yes	No	Yes	Yes	No	Yes	Yes	＜270 min	≥100 ml	T3~T4	N1~N2	No	＜2	≥5 cm	＜5 ng/ml	＜37 U/mL	＜0.05 ng/ml	＜10 mg/l	＜10 mg/l	＜3	≥90 %	Yes	Yes	internal validation set
40	Male	≥65	＜25 kg/m2	＜3	No	Yes	Laparoscopic surgery	No	Yes	No	No	＜30g/L	Yes	No	Yes	Yes	No	Yes	No	＜270 min	≥100 ml	T1~T2	N1~N2	No	≥2	≥5 cm	＜5 ng/ml	≥37 U/mL	＜0.05 ng/ml	≥10 mg/l	＜10 mg/l	＜3	≥90 %	No	Yes	internal validation set
41	Female	≥65	＜25 kg/m2	≥3	No	No	Laparoscopic surgery	No	Yes	Yes	Yes	＜30g/L	No	No	Yes	No	No	Yes	No	＜270 min	＜100 ml	T1~T2	N0	No	＜2	≥5 cm	＜5 ng/ml	＜37 U/mL	＜0.05 ng/ml	＜10 mg/l	＜10 mg/l	≥3	≥90 %	No	Yes	internal validation set
42	Male	＜65	≥25 kg/m2	＜3	No	Yes	Open surgery	No	No	Yes	Yes	＜30g/L	No	Yes	Yes	Yes	No	No	No	≥270 min	≥100 ml	T1~T2	N0	No	＜2	≥5 cm	＜5 ng/ml	≥37 U/mL	＜0.05 ng/ml	≥10 mg/l	＜10 mg/l	＜3	≥90 %	No	Yes	internal validation set
43	Male	≥65	＜25 kg/m2	＜3	Yes	No	Laparoscopic surgery	No	Yes	No	No	≥30g/L	Yes	No	No	Yes	No	No	No	＜270 min	＜100 ml	T3~T4	N1~N2	No	≥2	≥5 cm	＜5 ng/ml	＜37 U/mL	＜0.05 ng/ml	＜10 mg/l	≥10 mg/l	≥3	≥90 %	No	Yes	internal validation set
44	Male	≥65	≥25 kg/m2	＜3	Yes	Yes	Laparoscopic surgery	Yes	No	Yes	No	＜30g/L	No	No	Yes	No	Yes	Yes	No	＜270 min	≥100 ml	T1~T2	N1~N2	Yes	＜2	≥5 cm	≥5 ng/ml	≥37 U/mL	＜0.05 ng/ml	＜10 mg/l	≥10 mg/l	＜3	≥90 %	No	Yes	internal validation set
45	Male	≥65	≥25 kg/m2	≥3	Yes	No	Laparoscopic surgery	Yes	Yes	Yes	No	≥30g/L	Yes	No	No	Yes	No	Yes	No	＜270 min	≥100 ml	T3~T4	N0	Yes	≥2	≥5 cm	＜5 ng/ml	＜37 U/mL	＜0.05 ng/ml	≥10 mg/l	≥10 mg/l	＜3	≥90 %	No	Yes	internal validation set
46	Male	≥65	＜25 kg/m2	＜3	No	No	Laparoscopic surgery	Yes	No	No	Yes	≥30g/L	No	Yes	Yes	No	No	No	No	≥270 min	＜100 ml	T1~T2	N1~N2	No	≥2	≥5 cm	＜5 ng/ml	＜37 U/mL	＜0.05 ng/ml	＜10 mg/l	≥10 mg/l	＜3	＜90 %	No	Yes	internal validation set
47	Female	＜65	＜25 kg/m2	＜3	No	No	Open surgery	No	Yes	No	No	＜30g/L	Yes	No	Yes	Yes	Yes	Yes	No	≥270 min	≥100 ml	T1~T2	N1~N2	No	＜2	＜5 cm	＜5 ng/ml	≥37 U/mL	≥0.05 ng/ml	≥10 mg/l	＜10 mg/l	＜3	≥90 %	No	Yes	internal validation set
48	Female	≥65	＜25 kg/m2	≥3	No	No	Laparoscopic surgery	No	No	Yes	Yes	＜30g/L	Yes	No	Yes	Yes	No	Yes	No	＜270 min	≥100 ml	T3~T4	N0	No	≥2	＜5 cm	＜5 ng/ml	＜37 U/mL	≥0.05 ng/ml	≥10 mg/l	≥10 mg/l	≥3	≥90 %	No	Yes	internal validation set
49	Male	＜65	＜25 kg/m2	＜3	Yes	No	Open surgery	No	Yes	Yes	No	≥30g/L	Yes	No	No	Yes	No	No	No	≥270 min	＜100 ml	T3~T4	N1~N2	No	≥2	≥5 cm	＜5 ng/ml	≥37 U/mL	≥0.05 ng/ml	≥10 mg/l	≥10 mg/l	≥3	≥90 %	Yes	Yes	internal validation set
50	Female	≥65	＜25 kg/m2	≥3	No	No	Laparoscopic surgery	No	Yes	No	No	＜30g/L	No	No	Yes	Yes	No	Yes	No	≥270 min	≥100 ml	T1~T2	N0	No	≥2	＜5 cm	＜5 ng/ml	≥37 U/mL	≥0.05 ng/ml	≥10 mg/l	≥10 mg/l	＜3	≥90 %	No	Yes	internal validation set
51	Male	≥65	＜25 kg/m2	≥3	No	Yes	Laparoscopic surgery	No	Yes	No	No	＜30g/L	No	No	Yes	No	No	No	No	＜270 min	≥100 ml	T3~T4	N1~N2	No	≥2	≥5 cm	＜5 ng/ml	＜37 U/mL	＜0.05 ng/ml	＜10 mg/l	＜10 mg/l	≥3	≥90 %	No	Yes	internal validation set
52	Male	＜65	＜25 kg/m2	＜3	No	Yes	Laparoscopic surgery	No	No	No	No	≥30g/L	Yes	No	Yes	Yes	No	Yes	No	≥270 min	≥100 ml	T3~T4	N1~N2	No	＜2	＜5 cm	＜5 ng/ml	＜37 U/mL	＜0.05 ng/ml	＜10 mg/l	＜10 mg/l	＜3	≥90 %	Yes	Yes	internal validation set
53	Female	＜65	＜25 kg/m2	＜3	No	Yes	Open surgery	No	Yes	No	No	＜30g/L	No	No	No	Yes	No	Yes	No	≥270 min	≥100 ml	T1~T2	N1~N2	No	≥2	＜5 cm	＜5 ng/ml	≥37 U/mL	≥0.05 ng/ml	＜10 mg/l	＜10 mg/l	≥3	≥90 %	No	Yes	internal validation set
54	Female	≥65	≥25 kg/m2	≥3	No	Yes	Laparoscopic surgery	No	Yes	No	Yes	＜30g/L	Yes	Yes	Yes	No	No	Yes	No	≥270 min	＜100 ml	T1~T2	N0	No	≥2	＜5 cm	＜5 ng/ml	≥37 U/mL	≥0.05 ng/ml	≥10 mg/l	＜10 mg/l	＜3	≥90 %	No	Yes	internal validation set
55	Female	≥65	＜25 kg/m2	＜3	No	Yes	Open surgery	No	No	No	No	＜30g/L	Yes	Yes	No	No	No	No	Yes	＜270 min	≥100 ml	T3~T4	N0	No	≥2	≥5 cm	＜5 ng/ml	＜37 U/mL	≥0.05 ng/ml	＜10 mg/l	＜10 mg/l	≥3	≥90 %	No	Yes	internal validation set
56	Male	＜65	＜25 kg/m2	≥3	Yes	No	Laparoscopic surgery	No	Yes	No	Yes	＜30g/L	No	No	No	No	No	Yes	Yes	≥270 min	＜100 ml	T1~T2	N1~N2	No	＜2	＜5 cm	＜5 ng/ml	＜37 U/mL	＜0.05 ng/ml	＜10 mg/l	＜10 mg/l	＜3	≥90 %	No	Yes	internal validation set
57	Female	＜65	≥25 kg/m2	≥3	No	Yes	Open surgery	Yes	No	Yes	Yes	＜30g/L	Yes	No	Yes	Yes	No	No	Yes	≥270 min	＜100 ml	T1~T2	N1~N2	No	≥2	≥5 cm	＜5 ng/ml	＜37 U/mL	＜0.05 ng/ml	＜10 mg/l	＜10 mg/l	＜3	≥90 %	No	Yes	internal validation set
58	Female	≥65	≥25 kg/m2	≥3	No	Yes	Open surgery	No	Yes	No	Yes	≥30g/L	No	No	No	Yes	No	Yes	Yes	≥270 min	＜100 ml	T1~T2	N0	No	＜2	＜5 cm	＜5 ng/ml	＜37 U/mL	＜0.05 ng/ml	＜10 mg/l	≥10 mg/l	≥3	≥90 %	No	Yes	internal validation set
59	Female	≥65	＜25 kg/m2	≥3	No	No	Laparoscopic surgery	Yes	No	No	No	＜30g/L	Yes	Yes	No	No	No	Yes	No	＜270 min	＜100 ml	T3~T4	N0	No	≥2	≥5 cm	＜5 ng/ml	＜37 U/mL	＜0.05 ng/ml	≥10 mg/l	＜10 mg/l	＜3	≥90 %	No	Yes	internal validation set
60	Male	＜65	＜25 kg/m2	＜3	Yes	Yes	Laparoscopic surgery	No	Yes	Yes	No	≥30g/L	No	No	Yes	Yes	No	No	No	＜270 min	＜100 ml	T1~T2	N0	No	≥2	≥5 cm	≥5 ng/ml	＜37 U/mL	＜0.05 ng/ml	＜10 mg/l	≥10 mg/l	＜3	≥90 %	No	Yes	internal validation set
61	Female	＜65	≥25 kg/m2	≥3	No	Yes	Laparoscopic surgery	No	No	No	No	≥30g/L	Yes	Yes	No	No	No	No	No	＜270 min	≥100 ml	T1~T2	N1~N2	No	≥2	＜5 cm	＜5 ng/ml	＜37 U/mL	＜0.05 ng/ml	≥10 mg/l	≥10 mg/l	＜3	≥90 %	No	Yes	internal validation set
62	Female	≥65	＜25 kg/m2	＜3	No	Yes	Laparoscopic surgery	No	Yes	No	No	＜30g/L	Yes	No	Yes	No	No	Yes	No	≥270 min	＜100 ml	T3~T4	N1~N2	No	≥2	＜5 cm	≥5 ng/ml	＜37 U/mL	＜0.05 ng/ml	≥10 mg/l	＜10 mg/l	≥3	≥90 %	No	0	internal validation set
63	Male	≥65	＜25 kg/m2	＜3	No	Yes	Open surgery	No	No	No	No	＜30g/L	Yes	No	Yes	Yes	No	No	No	≥270 min	≥100 ml	T1~T2	N1~N2	No	≥2	≥5 cm	＜5 ng/ml	＜37 U/mL	＜0.05 ng/ml	≥10 mg/l	≥10 mg/l	＜3	≥90 %	No	0	internal validation set
64	Male	＜65	≥25 kg/m2	＜3	No	No	Open surgery	Yes	No	Yes	No	＜30g/L	No	No	Yes	Yes	No	Yes	No	≥270 min	＜100 ml	T3~T4	N1~N2	No	＜2	≥5 cm	≥5 ng/ml	＜37 U/mL	＜0.05 ng/ml	≥10 mg/l	≥10 mg/l	≥3	＜90 %	No	0	internal validation set
65	Female	≥65	≥25 kg/m2	＜3	Yes	Yes	Laparoscopic surgery	No	Yes	Yes	No	≥30g/L	Yes	No	Yes	Yes	No	Yes	No	≥270 min	＜100 ml	T3~T4	N1~N2	No	≥2	≥5 cm	≥5 ng/ml	＜37 U/mL	＜0.05 ng/ml	≥10 mg/l	≥10 mg/l	≥3	＜90 %	No	0	internal validation set
66	Male	≥65	≥25 kg/m2	＜3	No	No	Laparoscopic surgery	No	No	No	No	＜30g/L	Yes	No	Yes	No	Yes	No	No	＜270 min	＜100 ml	T3~T4	N0	Yes	＜2	＜5 cm	≥5 ng/ml	＜37 U/mL	＜0.05 ng/ml	≥10 mg/l	≥10 mg/l	＜3	≥90 %	No	0	internal validation set
67	Male	≥65	≥25 kg/m2	＜3	Yes	No	Laparoscopic surgery	No	Yes	Yes	No	＜30g/L	Yes	Yes	Yes	No	Yes	Yes	No	＜270 min	≥100 ml	T3~T4	N0	No	≥2	≥5 cm	＜5 ng/ml	＜37 U/mL	＜0.05 ng/ml	＜10 mg/l	≥10 mg/l	≥3	＜90 %	No	0	internal validation set
68	Male	＜65	≥25 kg/m2	≥3	No	Yes	Laparoscopic surgery	Yes	Yes	No	Yes	≥30g/L	Yes	Yes	Yes	Yes	No	Yes	No	＜270 min	≥100 ml	T3~T4	N0	Yes	≥2	≥5 cm	＜5 ng/ml	≥37 U/mL	＜0.05 ng/ml	＜10 mg/l	＜10 mg/l	≥3	＜90 %	No	0	internal validation set
69	Male	＜65	＜25 kg/m2	＜3	No	Yes	Laparoscopic surgery	No	Yes	Yes	Yes	＜30g/L	Yes	No	No	Yes	No	Yes	No	＜270 min	≥100 ml	T3~T4	N1~N2	No	＜2	≥5 cm	≥5 ng/ml	≥37 U/mL	＜0.05 ng/ml	＜10 mg/l	＜10 mg/l	≥3	≥90 %	No	0	internal validation set
70	Female	＜65	＜25 kg/m2	＜3	No	Yes	Laparoscopic surgery	No	Yes	No	No	＜30g/L	Yes	No	Yes	Yes	No	No	No	≥270 min	≥100 ml	T1~T2	N0	No	≥2	≥5 cm	≥5 ng/ml	＜37 U/mL	＜0.05 ng/ml	＜10 mg/l	≥10 mg/l	＜3	≥90 %	Yes	0	internal validation set
71	Male	≥65	＜25 kg/m2	＜3	No	No	Laparoscopic surgery	No	No	Yes	No	≥30g/L	Yes	No	No	No	No	Yes	No	≥270 min	≥100 ml	T1~T2	N0	No	≥2	＜5 cm	≥5 ng/ml	＜37 U/mL	＜0.05 ng/ml	≥10 mg/l	＜10 mg/l	＜3	≥90 %	No	0	internal validation set
72	Male	≥65	＜25 kg/m2	≥3	No	Yes	Laparoscopic surgery	No	No	Yes	Yes	＜30g/L	No	No	Yes	Yes	No	Yes	No	＜270 min	≥100 ml	T3~T4	N0	No	≥2	＜5 cm	≥5 ng/ml	＜37 U/mL	≥0.05 ng/ml	≥10 mg/l	＜10 mg/l	＜3	≥90 %	Yes	0	internal validation set
73	Female	≥65	≥25 kg/m2	＜3	No	No	Laparoscopic surgery	No	Yes	No	Yes	＜30g/L	No	No	Yes	Yes	No	No	Yes	＜270 min	＜100 ml	T3~T4	N0	No	≥2	＜5 cm	＜5 ng/ml	≥37 U/mL	＜0.05 ng/ml	＜10 mg/l	≥10 mg/l	＜3	≥90 %	Yes	0	internal validation set
74	Female	＜65	＜25 kg/m2	≥3	No	No	Laparoscopic surgery	No	No	No	No	＜30g/L	Yes	No	Yes	No	No	No	No	≥270 min	≥100 ml	T3~T4	N0	No	＜2	≥5 cm	＜5 ng/ml	≥37 U/mL	＜0.05 ng/ml	＜10 mg/l	＜10 mg/l	＜3	≥90 %	No	0	internal validation set
75	Female	≥65	≥25 kg/m2	＜3	No	No	Laparoscopic surgery	No	Yes	No	Yes	≥30g/L	No	Yes	No	Yes	No	Yes	Yes	＜270 min	≥100 ml	T3~T4	N0	Yes	＜2	≥5 cm	＜5 ng/ml	＜37 U/mL	＜0.05 ng/ml	≥10 mg/l	≥10 mg/l	＜3	≥90 %	No	0	internal validation set
76	Male	≥65	＜25 kg/m2	＜3	Yes	Yes	Laparoscopic surgery	Yes	No	No	Yes	≥30g/L	No	Yes	Yes	Yes	No	No	Yes	≥270 min	＜100 ml	T1~T2	N0	Yes	＜2	＜5 cm	＜5 ng/ml	≥37 U/mL	≥0.05 ng/ml	≥10 mg/l	≥10 mg/l	＜3	≥90 %	No	0	internal validation set
77	Female	＜65	＜25 kg/m2	≥3	Yes	Yes	Laparoscopic surgery	No	No	No	No	＜30g/L	No	No	Yes	No	No	Yes	No	＜270 min	＜100 ml	T3~T4	N1~N2	No	≥2	≥5 cm	＜5 ng/ml	＜37 U/mL	＜0.05 ng/ml	＜10 mg/l	＜10 mg/l	＜3	≥90 %	No	0	internal validation set
78	Female	＜65	＜25 kg/m2	＜3	No	No	Laparoscopic surgery	No	Yes	No	No	≥30g/L	No	No	Yes	Yes	No	No	No	≥270 min	≥100 ml	T3~T4	N0	No	≥2	≥5 cm	＜5 ng/ml	＜37 U/mL	≥0.05 ng/ml	＜10 mg/l	≥10 mg/l	≥3	≥90 %	No	0	internal validation set
79	Female	≥65	＜25 kg/m2	＜3	Yes	No	Laparoscopic surgery	No	No	No	No	＜30g/L	No	No	No	Yes	No	No	No	＜270 min	＜100 ml	T3~T4	N0	No	＜2	≥5 cm	＜5 ng/ml	＜37 U/mL	≥0.05 ng/ml	＜10 mg/l	＜10 mg/l	＜3	≥90 %	No	0	internal validation set
80	Male	≥65	≥25 kg/m2	≥3	No	No	Laparoscopic surgery	Yes	No	No	No	≥30g/L	Yes	No	Yes	No	No	Yes	No	≥270 min	＜100 ml	T1~T2	N0	No	＜2	＜5 cm	＜5 ng/ml	＜37 U/mL	＜0.05 ng/ml	＜10 mg/l	≥10 mg/l	≥3	≥90 %	No	0	internal validation set
81	Female	＜65	≥25 kg/m2	＜3	Yes	No	Laparoscopic surgery	No	No	No	Yes	＜30g/L	No	No	No	Yes	No	No	No	＜270 min	＜100 ml	T1~T2	N1~N2	No	＜2	≥5 cm	＜5 ng/ml	＜37 U/mL	≥0.05 ng/ml	＜10 mg/l	＜10 mg/l	≥3	≥90 %	No	0	internal validation set
82	Female	＜65	＜25 kg/m2	≥3	Yes	Yes	Laparoscopic surgery	No	No	No	Yes	＜30g/L	No	No	No	No	No	Yes	No	≥270 min	＜100 ml	T1~T2	N1~N2	No	＜2	＜5 cm	＜5 ng/ml	＜37 U/mL	＜0.05 ng/ml	≥10 mg/l	＜10 mg/l	≥3	≥90 %	No	0	internal validation set
83	Male	＜65	＜25 kg/m2	＜3	No	No	Laparoscopic surgery	No	No	No	No	≥30g/L	No	No	Yes	Yes	No	No	No	≥270 min	＜100 ml	T1~T2	N0	No	≥2	≥5 cm	＜5 ng/ml	＜37 U/mL	＜0.05 ng/ml	＜10 mg/l	＜10 mg/l	＜3	＜90 %	No	0	internal validation set
84	Male	＜65	＜25 kg/m2	＜3	No	No	Open surgery	No	No	No	Yes	＜30g/L	No	No	Yes	No	No	No	No	≥270 min	＜100 ml	T1~T2	N0	No	＜2	≥5 cm	＜5 ng/ml	＜37 U/mL	＜0.05 ng/ml	≥10 mg/l	＜10 mg/l	＜3	＜90 %	No	0	internal validation set
85	Female	≥65	＜25 kg/m2	＜3	No	No	Laparoscopic surgery	No	No	No	No	≥30g/L	No	No	Yes	No	Yes	No	No	＜270 min	＜100 ml	T1~T2	N0	No	＜2	≥5 cm	＜5 ng/ml	＜37 U/mL	＜0.05 ng/ml	＜10 mg/l	＜10 mg/l	＜3	＜90 %	No	0	internal validation set
86	Male	＜65	＜25 kg/m2	＜3	No	Yes	Laparoscopic surgery	No	No	Yes	No	≥30g/L	No	Yes	Yes	No	Yes	No	No	＜270 min	≥100 ml	T1~T2	N1~N2	No	＜2	＜5 cm	＜5 ng/ml	＜37 U/mL	＜0.05 ng/ml	＜10 mg/l	＜10 mg/l	＜3	＜90 %	No	0	internal validation set
87	Male	＜65	＜25 kg/m2	≥3	No	Yes	Laparoscopic surgery	No	No	Yes	No	＜30g/L	No	Yes	Yes	Yes	No	No	No	＜270 min	≥100 ml	T1~T2	N0	No	＜2	＜5 cm	＜5 ng/ml	＜37 U/mL	＜0.05 ng/ml	＜10 mg/l	＜10 mg/l	＜3	≥90 %	No	0	internal validation set
88	Male	＜65	＜25 kg/m2	＜3	No	No	Laparoscopic surgery	No	No	Yes	No	＜30g/L	No	No	Yes	Yes	No	No	No	≥270 min	≥100 ml	T1~T2	N0	No	＜2	≥5 cm	≥5 ng/ml	＜37 U/mL	＜0.05 ng/ml	＜10 mg/l	＜10 mg/l	＜3	＜90 %	No	0	internal validation set
89	Female	＜65	≥25 kg/m2	≥3	No	No	Laparoscopic surgery	Yes	No	Yes	No	≥30g/L	No	No	Yes	Yes	No	No	No	＜270 min	＜100 ml	T1~T2	N1~N2	No	＜2	≥5 cm	＜5 ng/ml	＜37 U/mL	＜0.05 ng/ml	＜10 mg/l	＜10 mg/l	＜3	≥90 %	Yes	0	internal validation set
90	Male	＜65	＜25 kg/m2	≥3	No	No	Laparoscopic surgery	No	No	No	No	≥30g/L	Yes	No	Yes	No	No	No	No	≥270 min	≥100 ml	T3~T4	N0	No	＜2	＜5 cm	≥5 ng/ml	＜37 U/mL	＜0.05 ng/ml	＜10 mg/l	＜10 mg/l	＜3	＜90 %	Yes	0	internal validation set
91	Female	＜65	＜25 kg/m2	≥3	Yes	No	Laparoscopic surgery	No	Yes	No	No	≥30g/L	No	No	Yes	No	No	No	No	＜270 min	＜100 ml	T1~T2	N0	No	＜2	≥5 cm	≥5 ng/ml	＜37 U/mL	≥0.05 ng/ml	＜10 mg/l	＜10 mg/l	＜3	≥90 %	Yes	0	internal validation set
92	Female	＜65	≥25 kg/m2	＜3	No	No	Laparoscopic surgery	Yes	No	No	No	＜30g/L	No	Yes	No	Yes	No	No	No	＜270 min	＜100 ml	T3~T4	N1~N2	No	≥2	≥5 cm	≥5 ng/ml	＜37 U/mL	＜0.05 ng/ml	＜10 mg/l	≥10 mg/l	＜3	≥90 %	No	0	internal validation set
93	Male	＜65	＜25 kg/m2	＜3	No	No	Laparoscopic surgery	Yes	No	No	No	≥30g/L	Yes	No	Yes	No	No	No	No	＜270 min	＜100 ml	T1~T2	N0	No	＜2	＜5 cm	＜5 ng/ml	＜37 U/mL	＜0.05 ng/ml	＜10 mg/l	＜10 mg/l	＜3	≥90 %	No	0	internal validation set
94	Male	＜65	＜25 kg/m2	≥3	Yes	No	Laparoscopic surgery	No	No	No	No	≥30g/L	No	No	Yes	No	No	No	Yes	≥270 min	＜100 ml	T3~T4	N0	Yes	＜2	＜5 cm	＜5 ng/ml	＜37 U/mL	＜0.05 ng/ml	＜10 mg/l	≥10 mg/l	＜3	≥90 %	No	0	internal validation set
95	Male	＜65	＜25 kg/m2	≥3	Yes	No	Laparoscopic surgery	No	Yes	No	No	≥30g/L	No	No	No	Yes	No	Yes	Yes	＜270 min	≥100 ml	T1~T2	N0	Yes	＜2	＜5 cm	＜5 ng/ml	≥37 U/mL	＜0.05 ng/ml	＜10 mg/l	＜10 mg/l	＜3	≥90 %	No	0	internal validation set
96	Female	≥65	＜25 kg/m2	＜3	No	Yes	Laparoscopic surgery	No	No	No	No	≥30g/L	Yes	No	Yes	No	No	No	No	≥270 min	＜100 ml	T1~T2	N0	No	＜2	≥5 cm	＜5 ng/ml	＜37 U/mL	≥0.05 ng/ml	≥10 mg/l	＜10 mg/l	＜3	≥90 %	No	0	internal validation set
97	Male	＜65	＜25 kg/m2	＜3	No	Yes	Laparoscopic surgery	No	Yes	No	No	≥30g/L	No	No	No	Yes	Yes	No	No	≥270 min	≥100 ml	T3~T4	N0	No	≥2	＜5 cm	＜5 ng/ml	＜37 U/mL	≥0.05 ng/ml	≥10 mg/l	＜10 mg/l	＜3	≥90 %	No	0	internal validation set
98	Male	＜65	＜25 kg/m2	＜3	No	No	Laparoscopic surgery	No	No	No	No	≥30g/L	No	No	Yes	No	No	No	No	＜270 min	＜100 ml	T1~T2	N0	No	＜2	≥5 cm	＜5 ng/ml	＜37 U/mL	＜0.05 ng/ml	＜10 mg/l	＜10 mg/l	＜3	≥90 %	No	0	internal validation set
99	Male	≥65	≥25 kg/m2	＜3	No	No	Laparoscopic surgery	No	Yes	Yes	No	＜30g/L	No	No	Yes	No	No	No	Yes	＜270 min	＜100 ml	T1~T2	N1~N2	No	≥2	≥5 cm	≥5 ng/ml	＜37 U/mL	≥0.05 ng/ml	＜10 mg/l	≥10 mg/l	＜3	≥90 %	No	0	internal validation set
100	Male	≥65	＜25 kg/m2	＜3	No	Yes	Open surgery	No	No	No	Yes	≥30g/L	No	No	Yes	No	Yes	No	No	≥270 min	＜100 ml	T1~T2	N0	No	≥2	＜5 cm	＜5 ng/ml	＜37 U/mL	＜0.05 ng/ml	＜10 mg/l	＜10 mg/l	＜3	≥90 %	No	0	internal validation set
101	Male	＜65	≥25 kg/m2	＜3	Yes	No	Laparoscopic surgery	No	No	No	No	＜30g/L	Yes	Yes	No	No	Yes	No	Yes	＜270 min	＜100 ml	T1~T2	N1~N2	No	＜2	＜5 cm	＜5 ng/ml	＜37 U/mL	≥0.05 ng/ml	＜10 mg/l	＜10 mg/l	＜3	≥90 %	No	0	internal validation set
102	Male	＜65	≥25 kg/m2	＜3	Yes	No	Open surgery	Yes	No	Yes	No	≥30g/L	Yes	No	Yes	No	No	Yes	No	＜270 min	＜100 ml	T1~T2	N0	No	＜2	＜5 cm	≥5 ng/ml	＜37 U/mL	＜0.05 ng/ml	＜10 mg/l	＜10 mg/l	＜3	≥90 %	No	0	internal validation set
103	Female	＜65	＜25 kg/m2	＜3	No	No	Laparoscopic surgery	Yes	No	No	Yes	≥30g/L	No	No	Yes	No	No	No	No	≥270 min	＜100 ml	T1~T2	N0	No	＜2	＜5 cm	≥5 ng/ml	＜37 U/mL	≥0.05 ng/ml	＜10 mg/l	＜10 mg/l	＜3	≥90 %	No	0	internal validation set
104	Male	＜65	≥25 kg/m2	≥3	No	No	Open surgery	No	No	No	Yes	≥30g/L	No	No	No	No	No	No	Yes	≥270 min	≥100 ml	T1~T2	N0	No	＜2	＜5 cm	≥5 ng/ml	＜37 U/mL	＜0.05 ng/ml	＜10 mg/l	＜10 mg/l	＜3	≥90 %	No	0	internal validation set
105	Male	＜65	＜25 kg/m2	＜3	No	Yes	Laparoscopic surgery	No	No	No	No	≥30g/L	Yes	No	Yes	No	No	No	No	≥270 min	≥100 ml	T1~T2	N0	No	＜2	＜5 cm	＜5 ng/ml	＜37 U/mL	≥0.05 ng/ml	＜10 mg/l	＜10 mg/l	＜3	≥90 %	No	0	internal validation set
106	Female	＜65	＜25 kg/m2	≥3	Yes	No	Laparoscopic surgery	No	No	No	No	≥30g/L	No	No	No	No	No	No	No	＜270 min	＜100 ml	T1~T2	N0	No	＜2	＜5 cm	＜5 ng/ml	＜37 U/mL	＜0.05 ng/ml	＜10 mg/l	≥10 mg/l	＜3	≥90 %	No	0	internal validation set
107	Female	＜65	＜25 kg/m2	＜3	No	No	Laparoscopic surgery	No	No	No	No	≥30g/L	Yes	No	No	Yes	No	No	No	＜270 min	＜100 ml	T1~T2	N0	No	＜2	≥5 cm	＜5 ng/ml	＜37 U/mL	＜0.05 ng/ml	≥10 mg/l	＜10 mg/l	＜3	＜90 %	No	0	internal validation set
108	Female	＜65	＜25 kg/m2	＜3	No	Yes	Laparoscopic surgery	Yes	Yes	No	No	≥30g/L	No	No	No	No	Yes	No	No	＜270 min	≥100 ml	T3~T4	N1~N2	No	＜2	≥5 cm	＜5 ng/ml	≥37 U/mL	＜0.05 ng/ml	≥10 mg/l	≥10 mg/l	＜3	≥90 %	No	0	internal validation set
109	Male	＜65	＜25 kg/m2	≥3	Yes	Yes	Open surgery	No	No	No	No	＜30g/L	No	No	No	No	No	No	No	＜270 min	≥100 ml	T1~T2	N0	No	＜2	＜5 cm	＜5 ng/ml	＜37 U/mL	＜0.05 ng/ml	＜10 mg/l	＜10 mg/l	＜3	≥90 %	Yes	0	internal validation set
110	Male	≥65	＜25 kg/m2	＜3	No	Yes	Laparoscopic surgery	No	No	Yes	No	＜30g/L	No	No	Yes	No	No	No	No	＜270 min	＜100 ml	T1~T2	N0	No	＜2	＜5 cm	＜5 ng/ml	≥37 U/mL	＜0.05 ng/ml	＜10 mg/l	＜10 mg/l	＜3	≥90 %	Yes	0	internal validation set
111	Female	＜65	≥25 kg/m2	＜3	Yes	No	Laparoscopic surgery	No	No	No	No	≥30g/L	No	No	No	No	No	Yes	No	＜270 min	＜100 ml	T1~T2	N0	No	＜2	≥5 cm	＜5 ng/ml	＜37 U/mL	＜0.05 ng/ml	＜10 mg/l	＜10 mg/l	＜3	＜90 %	Yes	0	internal validation set
112	Male	≥65	＜25 kg/m2	＜3	No	No	Laparoscopic surgery	No	No	Yes	No	≥30g/L	No	No	No	No	Yes	No	No	≥270 min	＜100 ml	T3~T4	N1~N2	No	＜2	＜5 cm	＜5 ng/ml	＜37 U/mL	≥0.05 ng/ml	≥10 mg/l	＜10 mg/l	＜3	≥90 %	Yes	0	internal validation set
113	Female	≥65	＜25 kg/m2	≥3	No	No	Laparoscopic surgery	No	Yes	Yes	No	＜30g/L	No	No	Yes	No	No	Yes	No	≥270 min	＜100 ml	T1~T2	N1~N2	No	≥2	＜5 cm	＜5 ng/ml	＜37 U/mL	＜0.05 ng/ml	＜10 mg/l	≥10 mg/l	＜3	≥90 %	No	0	internal validation set
114	Male	＜65	≥25 kg/m2	＜3	No	No	Laparoscopic surgery	No	No	Yes	No	＜30g/L	No	Yes	No	No	No	No	No	≥270 min	＜100 ml	T1~T2	N0	Yes	＜2	≥5 cm	＜5 ng/ml	＜37 U/mL	≥0.05 ng/ml	≥10 mg/l	≥10 mg/l	＜3	≥90 %	No	0	internal validation set
115	Male	＜65	＜25 kg/m2	≥3	No	No	Laparoscopic surgery	No	Yes	No	No	≥30g/L	Yes	No	No	No	No	No	No	＜270 min	＜100 ml	T3~T4	N0	Yes	≥2	＜5 cm	≥5 ng/ml	≥37 U/mL	＜0.05 ng/ml	≥10 mg/l	≥10 mg/l	＜3	＜90 %	Yes	0	internal validation set
116	Female	＜65	≥25 kg/m2	＜3	No	No	Laparoscopic surgery	No	No	No	No	≥30g/L	Yes	Yes	No	Yes	No	No	No	＜270 min	＜100 ml	T3~T4	N1~N2	No	＜2	＜5 cm	＜5 ng/ml	≥37 U/mL	＜0.05 ng/ml	≥10 mg/l	＜10 mg/l	＜3	≥90 %	Yes	0	internal validation set
117	Male	＜65	＜25 kg/m2	≥3	Yes	No	Laparoscopic surgery	Yes	No	Yes	Yes	≥30g/L	No	No	No	No	No	No	No	＜270 min	＜100 ml	T1~T2	N0	No	＜2	＜5 cm	＜5 ng/ml	≥37 U/mL	＜0.05 ng/ml	＜10 mg/l	＜10 mg/l	≥3	≥90 %	No	0	internal validation set
118	Male	＜65	＜25 kg/m2	＜3	No	No	Laparoscopic surgery	No	No	No	No	≥30g/L	No	No	No	No	No	No	No	＜270 min	＜100 ml	T1~T2	N0	No	＜2	＜5 cm	≥5 ng/ml	＜37 U/mL	＜0.05 ng/ml	≥10 mg/l	＜10 mg/l	≥3	≥90 %	Yes	0	internal validation set
119	Female	＜65	＜25 kg/m2	≥3	No	No	Laparoscopic surgery	No	No	Yes	Yes	≥30g/L	No	No	No	No	No	No	No	＜270 min	≥100 ml	T3~T4	N0	No	＜2	＜5 cm	＜5 ng/ml	≥37 U/mL	＜0.05 ng/ml	＜10 mg/l	＜10 mg/l	＜3	≥90 %	Yes	0	internal validation set
120	Male	＜65	＜25 kg/m2	≥3	No	No	Laparoscopic surgery	No	No	Yes	Yes	≥30g/L	No	No	No	Yes	No	No	No	＜270 min	＜100 ml	T3~T4	N0	No	＜2	＜5 cm	＜5 ng/ml	≥37 U/mL	＜0.05 ng/ml	＜10 mg/l	＜10 mg/l	＜3	≥90 %	No	0	internal validation set
121	Female	＜65	＜25 kg/m2	＜3	Yes	Yes	Laparoscopic surgery	No	No	Yes	No	≥30g/L	No	No	Yes	Yes	No	No	No	＜270 min	≥100 ml	T1~T2	N0	No	＜2	≥5 cm	≥5 ng/ml	＜37 U/mL	＜0.05 ng/ml	≥10 mg/l	＜10 mg/l	＜3	≥90 %	No	0	internal validation set
122	Female	＜65	＜25 kg/m2	＜3	No	Yes	Laparoscopic surgery	Yes	No	No	No	≥30g/L	No	No	No	No	No	No	No	≥270 min	≥100 ml	T1~T2	N1~N2	No	＜2	＜5 cm	＜5 ng/ml	＜37 U/mL	＜0.05 ng/ml	＜10 mg/l	＜10 mg/l	＜3	≥90 %	Yes	0	internal validation set
123	Female	＜65	＜25 kg/m2	≥3	Yes	No	Laparoscopic surgery	Yes	No	No	No	≥30g/L	No	No	Yes	No	No	Yes	No	＜270 min	＜100 ml	T1~T2	N0	No	≥2	＜5 cm	＜5 ng/ml	≥37 U/mL	＜0.05 ng/ml	＜10 mg/l	＜10 mg/l	＜3	≥90 %	Yes	0	internal validation set
124	Male	≥65	≥25 kg/m2	≥3	No	No	Open surgery	No	No	No	Yes	≥30g/L	No	No	Yes	No	Yes	No	Yes	＜270 min	＜100 ml	T1~T2	N1~N2	No	≥2	＜5 cm	＜5 ng/ml	＜37 U/mL	＜0.05 ng/ml	≥10 mg/l	＜10 mg/l	＜3	≥90 %	No	0	internal validation set
125	Female	≥65	≥25 kg/m2	＜3	Yes	Yes	Laparoscopic surgery	No	Yes	No	No	＜30g/L	No	Yes	No	No	No	No	Yes	≥270 min	≥100 ml	T1~T2	N0	No	＜2	＜5 cm	＜5 ng/ml	＜37 U/mL	≥0.05 ng/ml	＜10 mg/l	＜10 mg/l	＜3	≥90 %	No	0	internal validation set
126	Male	≥65	＜25 kg/m2	＜3	No	No	Open surgery	Yes	No	Yes	No	≥30g/L	Yes	No	No	No	No	No	No	＜270 min	＜100 ml	T1~T2	N1~N2	No	≥2	＜5 cm	＜5 ng/ml	＜37 U/mL	≥0.05 ng/ml	≥10 mg/l	≥10 mg/l	＜3	≥90 %	No	0	internal validation set
127	Female	＜65	＜25 kg/m2	＜3	No	Yes	Open surgery	No	Yes	No	No	＜30g/L	Yes	Yes	No	No	No	No	Yes	＜270 min	＜100 ml	T1~T2	N0	No	＜2	＜5 cm	＜5 ng/ml	＜37 U/mL	≥0.05 ng/ml	＜10 mg/l	≥10 mg/l	＜3	＜90 %	No	0	internal validation set
128	Male	≥65	＜25 kg/m2	＜3	No	Yes	Laparoscopic surgery	No	No	No	No	≥30g/L	No	No	No	No	Yes	No	No	＜270 min	＜100 ml	T1~T2	N0	Yes	＜2	＜5 cm	＜5 ng/ml	≥37 U/mL	＜0.05 ng/ml	＜10 mg/l	≥10 mg/l	＜3	≥90 %	No	0	internal validation set
129	Female	＜65	≥25 kg/m2	＜3	No	No	Laparoscopic surgery	No	Yes	No	Yes	＜30g/L	No	No	Yes	No	No	No	No	＜270 min	＜100 ml	T1~T2	N0	No	＜2	≥5 cm	＜5 ng/ml	≥37 U/mL	≥0.05 ng/ml	≥10 mg/l	≥10 mg/l	＜3	＜90 %	No	0	internal validation set
130	Male	＜65	≥25 kg/m2	≥3	No	Yes	Laparoscopic surgery	No	No	No	No	≥30g/L	No	No	Yes	No	No	No	No	＜270 min	≥100 ml	T1~T2	N0	No	＜2	≥5 cm	＜5 ng/ml	＜37 U/mL	＜0.05 ng/ml	＜10 mg/l	＜10 mg/l	＜3	≥90 %	No	0	internal validation set
131	Female	＜65	＜25 kg/m2	≥3	No	Yes	Laparoscopic surgery	No	No	No	No	≥30g/L	Yes	No	Yes	Yes	No	No	No	＜270 min	≥100 ml	T1~T2	N1~N2	No	≥2	＜5 cm	＜5 ng/ml	＜37 U/mL	＜0.05 ng/ml	＜10 mg/l	＜10 mg/l	≥3	≥90 %	No	0	internal validation set
132	Male	＜65	＜25 kg/m2	＜3	No	No	Laparoscopic surgery	No	No	No	No	≥30g/L	No	No	Yes	No	No	No	No	≥270 min	≥100 ml	T1~T2	N0	No	＜2	≥5 cm	＜5 ng/ml	＜37 U/mL	＜0.05 ng/ml	≥10 mg/l	＜10 mg/l	＜3	＜90 %	No	0	internal validation set
133	Female	＜65	＜25 kg/m2	＜3	Yes	No	Laparoscopic surgery	No	No	Yes	No	≥30g/L	Yes	No	No	Yes	No	No	No	≥270 min	＜100 ml	T1~T2	N0	No	＜2	＜5 cm	＜5 ng/ml	＜37 U/mL	＜0.05 ng/ml	＜10 mg/l	＜10 mg/l	≥3	＜90 %	No	0	internal validation set
134	Male	＜65	＜25 kg/m2	＜3	No	No	Laparoscopic surgery	No	No	No	No	≥30g/L	Yes	No	Yes	No	No	No	No	＜270 min	≥100 ml	T1~T2	N0	No	＜2	＜5 cm	＜5 ng/ml	＜37 U/mL	＜0.05 ng/ml	≥10 mg/l	≥10 mg/l	＜3	＜90 %	No	0	internal validation set
135	Male	＜65	＜25 kg/m2	≥3	Yes	No	Laparoscopic surgery	No	No	Yes	Yes	≥30g/L	No	No	Yes	Yes	No	No	No	≥270 min	＜100 ml	T1~T2	N0	No	＜2	≥5 cm	＜5 ng/ml	＜37 U/mL	＜0.05 ng/ml	＜10 mg/l	＜10 mg/l	＜3	≥90 %	Yes	0	internal validation set
136	Male	＜65	＜25 kg/m2	＜3	Yes	No	Laparoscopic surgery	Yes	No	No	No	≥30g/L	No	No	Yes	Yes	No	No	No	≥270 min	＜100 ml	T1~T2	N0	No	＜2	＜5 cm	＜5 ng/ml	＜37 U/mL	＜0.05 ng/ml	≥10 mg/l	＜10 mg/l	＜3	≥90 %	Yes	0	internal validation set
137	Female	＜65	＜25 kg/m2	＜3	No	No	Laparoscopic surgery	No	No	No	No	≥30g/L	No	No	No	Yes	No	No	No	＜270 min	＜100 ml	T1~T2	N0	No	＜2	≥5 cm	≥5 ng/ml	＜37 U/mL	＜0.05 ng/ml	＜10 mg/l	＜10 mg/l	＜3	＜90 %	Yes	0	internal validation set
138	Male	＜65	≥25 kg/m2	＜3	No	No	Laparoscopic surgery	Yes	Yes	Yes	No	＜30g/L	No	No	Yes	No	No	No	No	≥270 min	＜100 ml	T1~T2	N0	No	＜2	≥5 cm	＜5 ng/ml	＜37 U/mL	＜0.05 ng/ml	＜10 mg/l	＜10 mg/l	＜3	≥90 %	No	0	internal validation set
139	Male	＜65	≥25 kg/m2	＜3	No	Yes	Laparoscopic surgery	Yes	No	No	Yes	≥30g/L	Yes	No	No	No	No	No	No	＜270 min	＜100 ml	T3~T4	N1~N2	No	＜2	＜5 cm	≥5 ng/ml	＜37 U/mL	＜0.05 ng/ml	＜10 mg/l	＜10 mg/l	＜3	≥90 %	Yes	0	internal validation set
140	Male	＜65	＜25 kg/m2	≥3	Yes	No	Laparoscopic surgery	No	No	Yes	Yes	＜30g/L	No	Yes	No	No	No	No	No	≥270 min	＜100 ml	T3~T4	N1~N2	No	＜2	＜5 cm	＜5 ng/ml	＜37 U/mL	＜0.05 ng/ml	≥10 mg/l	＜10 mg/l	＜3	≥90 %	No	0	internal validation set
141	Male	＜65	＜25 kg/m2	＜3	Yes	No	Open surgery	Yes	No	Yes	No	≥30g/L	No	No	Yes	No	No	No	No	≥270 min	＜100 ml	T1~T2	N1~N2	Yes	＜2	＜5 cm	≥5 ng/ml	≥37 U/mL	＜0.05 ng/ml	＜10 mg/l	＜10 mg/l	＜3	≥90 %	No	0	internal validation set
142	Female	＜65	＜25 kg/m2	＜3	No	No	Laparoscopic surgery	No	Yes	No	No	≥30g/L	No	No	No	No	No	No	No	≥270 min	＜100 ml	T1~T2	N0	Yes	≥2	＜5 cm	＜5 ng/ml	＜37 U/mL	≥0.05 ng/ml	＜10 mg/l	＜10 mg/l	≥3	≥90 %	No	0	internal validation set
143	Male	＜65	≥25 kg/m2	＜3	No	No	Laparoscopic surgery	Yes	No	No	No	＜30g/L	No	Yes	No	No	No	Yes	Yes	≥270 min	＜100 ml	T3~T4	N1~N2	No	＜2	＜5 cm	≥5 ng/ml	＜37 U/mL	≥0.05 ng/ml	＜10 mg/l	≥10 mg/l	≥3	＜90 %	No	0	internal validation set
144	Male	＜65	＜25 kg/m2	＜3	No	Yes	Open surgery	No	No	Yes	No	≥30g/L	Yes	No	No	No	No	Yes	No	＜270 min	＜100 ml	T1~T2	N0	No	＜2	＜5 cm	≥5 ng/ml	＜37 U/mL	＜0.05 ng/ml	≥10 mg/l	＜10 mg/l	≥3	≥90 %	No	0	internal validation set
145	Female	＜65	＜25 kg/m2	＜3	Yes	No	Laparoscopic surgery	No	No	No	No	≥30g/L	No	No	Yes	No	No	No	Yes	＜270 min	≥100 ml	T1~T2	N0	Yes	≥2	≥5 cm	≥5 ng/ml	＜37 U/mL	＜0.05 ng/ml	＜10 mg/l	＜10 mg/l	＜3	≥90 %	No	0	internal validation set
146	Male	＜65	＜25 kg/m2	≥3	No	Yes	Laparoscopic surgery	No	Yes	No	No	≥30g/L	No	No	No	No	No	Yes	Yes	≥270 min	≥100 ml	T3~T4	N0	No	＜2	＜5 cm	＜5 ng/ml	＜37 U/mL	＜0.05 ng/ml	＜10 mg/l	≥10 mg/l	＜3	≥90 %	No	0	internal validation set
147	Female	≥65	＜25 kg/m2	≥3	No	No	Laparoscopic surgery	No	Yes	No	Yes	≥30g/L	No	No	Yes	Yes	No	No	No	＜270 min	≥100 ml	T1~T2	N0	No	＜2	＜5 cm	＜5 ng/ml	＜37 U/mL	＜0.05 ng/ml	＜10 mg/l	＜10 mg/l	＜3	≥90 %	No	0	internal validation set
148	Male	＜65	＜25 kg/m2	＜3	No	Yes	Laparoscopic surgery	No	No	Yes	No	≥30g/L	No	No	Yes	No	No	No	No	＜270 min	≥100 ml	T1~T2	N1~N2	No	＜2	＜5 cm	≥5 ng/ml	≥37 U/mL	＜0.05 ng/ml	＜10 mg/l	＜10 mg/l	＜3	＜90 %	No	0	internal validation set
149	Female	＜65	＜25 kg/m2	＜3	No	Yes	Laparoscopic surgery	No	No	Yes	Yes	＜30g/L	No	No	No	No	No	No	No	＜270 min	＜100 ml	T1~T2	N1~N2	No	＜2	＜5 cm	≥5 ng/ml	＜37 U/mL	＜0.05 ng/ml	＜10 mg/l	＜10 mg/l	＜3	≥90 %	No	0	internal validation set
150	Male	≥65	≥25 kg/m2	≥3	No	Yes	Laparoscopic surgery	Yes	No	No	No	＜30g/L	No	Yes	No	Yes	Yes	No	No	≥270 min	＜100 ml	T1~T2	N0	No	＜2	≥5 cm	＜5 ng/ml	≥37 U/mL	＜0.05 ng/ml	＜10 mg/l	＜10 mg/l	＜3	≥90 %	No	0	internal validation set
151	Male	＜65	＜25 kg/m2	≥3	No	No	Laparoscopic surgery	Yes	No	Yes	No	≥30g/L	No	No	No	No	Yes	No	No	＜270 min	＜100 ml	T1~T2	N1~N2	No	＜2	≥5 cm	＜5 ng/ml	＜37 U/mL	＜0.05 ng/ml	＜10 mg/l	＜10 mg/l	＜3	≥90 %	No	0	internal validation set
152	Female	≥65	≥25 kg/m2	＜3	No	No	Laparoscopic surgery	No	Yes	No	No	≥30g/L	No	No	No	No	No	No	No	＜270 min	＜100 ml	T1~T2	N1~N2	No	＜2	≥5 cm	＜5 ng/ml	＜37 U/mL	＜0.05 ng/ml	＜10 mg/l	＜10 mg/l	＜3	≥90 %	No	0	internal validation set
153	Male	＜65	≥25 kg/m2	＜3	Yes	No	Laparoscopic surgery	Yes	Yes	No	No	＜30g/L	No	No	No	Yes	No	No	No	＜270 min	＜100 ml	T1~T2	N0	No	＜2	＜5 cm	＜5 ng/ml	＜37 U/mL	＜0.05 ng/ml	＜10 mg/l	＜10 mg/l	＜3	≥90 %	No	0	internal validation set
154	Female	＜65	＜25 kg/m2	＜3	Yes	No	Laparoscopic surgery	No	No	No	Yes	≥30g/L	No	No	Yes	No	No	No	No	＜270 min	＜100 ml	T1~T2	N0	No	＜2	＜5 cm	＜5 ng/ml	＜37 U/mL	≥0.05 ng/ml	＜10 mg/l	＜10 mg/l	＜3	≥90 %	No	0	internal validation set
155	Female	＜65	＜25 kg/m2	＜3	No	No	Laparoscopic surgery	Yes	No	No	No	≥30g/L	No	No	No	No	No	No	No	≥270 min	＜100 ml	T1~T2	N0	No	＜2	≥5 cm	＜5 ng/ml	＜37 U/mL	＜0.05 ng/ml	＜10 mg/l	＜10 mg/l	≥3	≥90 %	No	0	internal validation set
156	Male	＜65	＜25 kg/m2	≥3	Yes	No	Open surgery	Yes	No	No	No	≥30g/L	Yes	No	Yes	No	No	No	No	＜270 min	＜100 ml	T1~T2	N0	No	＜2	≥5 cm	＜5 ng/ml	≥37 U/mL	≥0.05 ng/ml	＜10 mg/l	＜10 mg/l	≥3	≥90 %	No	0	internal validation set
157	Female	＜65	＜25 kg/m2	＜3	No	No	Open surgery	No	Yes	No	No	≥30g/L	No	Yes	Yes	Yes	No	Yes	No	≥270 min	＜100 ml	T1~T2	N0	No	＜2	＜5 cm	＜5 ng/ml	＜37 U/mL	≥0.05 ng/ml	≥10 mg/l	≥10 mg/l	＜3	≥90 %	No	0	internal validation set
158	Male	＜65	≥25 kg/m2	≥3	No	No	Laparoscopic surgery	No	Yes	No	Yes	≥30g/L	No	Yes	Yes	Yes	No	Yes	No	≥270 min	＜100 ml	T1~T2	N0	No	＜2	＜5 cm	＜5 ng/ml	＜37 U/mL	＜0.05 ng/ml	≥10 mg/l	＜10 mg/l	≥3	≥90 %	No	0	internal validation set
159	Male	＜65	≥25 kg/m2	＜3	Yes	No	Open surgery	No	No	No	No	≥30g/L	No	No	Yes	No	No	No	No	≥270 min	＜100 ml	T1~T2	N0	No	＜2	＜5 cm	＜5 ng/ml	＜37 U/mL	≥0.05 ng/ml	＜10 mg/l	≥10 mg/l	≥3	≥90 %	No	0	internal validation set
160	Male	＜65	＜25 kg/m2	＜3	No	Yes	Open surgery	No	No	No	No	≥30g/L	No	No	Yes	Yes	No	No	No	＜270 min	≥100 ml	T3~T4	N0	No	＜2	≥5 cm	＜5 ng/ml	＜37 U/mL	＜0.05 ng/ml	＜10 mg/l	＜10 mg/l	＜3	≥90 %	Yes	0	internal validation set
161	Male	＜65	＜25 kg/m2	＜3	No	No	Laparoscopic surgery	No	No	No	No	≥30g/L	No	No	Yes	No	No	No	No	＜270 min	＜100 ml	T1~T2	N0	No	＜2	＜5 cm	≥5 ng/ml	＜37 U/mL	＜0.05 ng/ml	＜10 mg/l	＜10 mg/l	＜3	≥90 %	Yes	0	internal validation set
162	Male	＜65	＜25 kg/m2	＜3	No	No	Laparoscopic surgery	No	Yes	No	No	≥30g/L	No	No	No	No	No	No	No	≥270 min	＜100 ml	T1~T2	N1~N2	No	＜2	≥5 cm	＜5 ng/ml	＜37 U/mL	≥0.05 ng/ml	＜10 mg/l	＜10 mg/l	＜3	＜90 %	No	0	internal validation set
163	Female	＜65	＜25 kg/m2	≥3	No	No	Open surgery	No	No	Yes	No	≥30g/L	No	No	Yes	Yes	No	No	No	＜270 min	＜100 ml	T3~T4	N0	No	＜2	＜5 cm	≥5 ng/ml	＜37 U/mL	≥0.05 ng/ml	≥10 mg/l	＜10 mg/l	＜3	＜90 %	No	0	internal validation set
164	Male	＜65	＜25 kg/m2	≥3	No	No	Laparoscopic surgery	No	Yes	No	No	≥30g/L	No	No	No	No	No	No	No	＜270 min	≥100 ml	T3~T4	N0	No	＜2	＜5 cm	＜5 ng/ml	＜37 U/mL	＜0.05 ng/ml	≥10 mg/l	≥10 mg/l	＜3	≥90 %	Yes	0	internal validation set
165	Male	＜65	＜25 kg/m2	≥3	No	No	Laparoscopic surgery	No	No	Yes	No	＜30g/L	Yes	No	No	Yes	No	No	No	＜270 min	＜100 ml	T3~T4	N0	No	＜2	≥5 cm	＜5 ng/ml	＜37 U/mL	＜0.05 ng/ml	＜10 mg/l	＜10 mg/l	＜3	≥90 %	No	0	internal validation set
166	Male	≥65	≥25 kg/m2	＜3	Yes	Yes	Laparoscopic surgery	No	No	No	No	≥30g/L	No	No	No	Yes	No	No	Yes	≥270 min	＜100 ml	T1~T2	N0	No	＜2	≥5 cm	≥5 ng/ml	＜37 U/mL	＜0.05 ng/ml	＜10 mg/l	≥10 mg/l	＜3	≥90 %	No	0	internal validation set
167	Female	＜65	＜25 kg/m2	＜3	No	No	Laparoscopic surgery	No	No	No	No	≥30g/L	Yes	No	No	No	Yes	No	Yes	≥270 min	≥100 ml	T3~T4	N0	No	＜2	≥5 cm	≥5 ng/ml	≥37 U/mL	＜0.05 ng/ml	≥10 mg/l	≥10 mg/l	＜3	≥90 %	No	0	internal validation set
168	Male	＜65	＜25 kg/m2	＜3	No	Yes	Laparoscopic surgery	No	No	No	No	≥30g/L	No	No	No	No	Yes	No	Yes	＜270 min	＜100 ml	T3~T4	N0	Yes	＜2	＜5 cm	＜5 ng/ml	≥37 U/mL	＜0.05 ng/ml	≥10 mg/l	＜10 mg/l	＜3	≥90 %	No	0	internal validation set
169	Female	≥65	＜25 kg/m2	＜3	Yes	Yes	Laparoscopic surgery	No	No	Yes	Yes	≥30g/L	No	Yes	No	No	No	No	No	≥270 min	＜100 ml	T1~T2	N0	Yes	＜2	≥5 cm	＜5 ng/ml	＜37 U/mL	＜0.05 ng/ml	≥10 mg/l	≥10 mg/l	＜3	≥90 %	Yes	0	internal validation set
170	Female	≥65	＜25 kg/m2	≥3	No	Yes	Laparoscopic surgery	No	No	Yes	No	≥30g/L	No	No	No	No	No	No	No	≥270 min	≥100 ml	T1~T2	N0	Yes	≥2	＜5 cm	＜5 ng/ml	＜37 U/mL	＜0.05 ng/ml	＜10 mg/l	＜10 mg/l	＜3	≥90 %	Yes	0	internal validation set
171	Male	＜65	＜25 kg/m2	＜3	Yes	No	Laparoscopic surgery	No	No	Yes	Yes	＜30g/L	No	Yes	No	Yes	No	No	No	＜270 min	≥100 ml	T1~T2	N0	No	＜2	＜5 cm	＜5 ng/ml	＜37 U/mL	＜0.05 ng/ml	＜10 mg/l	＜10 mg/l	＜3	≥90 %	Yes	0	internal validation set
172	Female	＜65	＜25 kg/m2	≥3	No	Yes	Laparoscopic surgery	Yes	No	No	Yes	≥30g/L	No	No	No	Yes	No	No	No	＜270 min	＜100 ml	T1~T2	N1~N2	No	≥2	≥5 cm	＜5 ng/ml	＜37 U/mL	＜0.05 ng/ml	≥10 mg/l	＜10 mg/l	≥3	≥90 %	No	0	internal validation set
173	Male	＜65	≥25 kg/m2	＜3	Yes	No	Laparoscopic surgery	No	No	No	No	＜30g/L	No	No	No	No	No	No	No	≥270 min	＜100 ml	T1~T2	N0	No	＜2	≥5 cm	≥5 ng/ml	＜37 U/mL	≥0.05 ng/ml	＜10 mg/l	＜10 mg/l	＜3	≥90 %	No	0	internal validation set
174	Male	＜65	＜25 kg/m2	≥3	No	Yes	Laparoscopic surgery	Yes	No	Yes	No	≥30g/L	No	No	No	No	No	No	No	＜270 min	＜100 ml	T1~T2	N1~N2	No	≥2	＜5 cm	＜5 ng/ml	＜37 U/mL	≥0.05 ng/ml	＜10 mg/l	≥10 mg/l	≥3	≥90 %	No	0	internal validation set
175	Female	＜65	＜25 kg/m2	＜3	No	No	Open surgery	Yes	No	No	Yes	≥30g/L	No	No	No	No	No	Yes	No	≥270 min	＜100 ml	T1~T2	N0	No	＜2	≥5 cm	＜5 ng/ml	＜37 U/mL	＜0.05 ng/ml	＜10 mg/l	＜10 mg/l	＜3	≥90 %	No	0	internal validation set
176	Male	＜65	＜25 kg/m2	＜3	No	Yes	Laparoscopic surgery	No	Yes	No	Yes	≥30g/L	No	No	No	Yes	No	No	No	＜270 min	＜100 ml	T1~T2	N0	No	≥2	＜5 cm	≥5 ng/ml	≥37 U/mL	＜0.05 ng/ml	＜10 mg/l	≥10 mg/l	≥3	≥90 %	No	0	internal validation set
177	Female	＜65	≥25 kg/m2	≥3	No	No	Laparoscopic surgery	Yes	Yes	No	No	≥30g/L	No	No	No	Yes	No	Yes	No	＜270 min	≥100 ml	T3~T4	N0	No	＜2	≥5 cm	＜5 ng/ml	≥37 U/mL	＜0.05 ng/ml	＜10 mg/l	＜10 mg/l	≥3	≥90 %	Yes	0	internal validation set
178	Male	＜65	＜25 kg/m2	＜3	No	No	Laparoscopic surgery	Yes	No	Yes	Yes	≥30g/L	No	No	Yes	No	No	No	No	≥270 min	＜100 ml	T3~T4	N1~N2	No	＜2	＜5 cm	≥5 ng/ml	≥37 U/mL	≥0.05 ng/ml	＜10 mg/l	＜10 mg/l	＜3	≥90 %	No	0	internal validation set
179	Male	＜65	≥25 kg/m2	＜3	No	No	Laparoscopic surgery	No	No	No	No	＜30g/L	No	No	No	Yes	Yes	No	No	＜270 min	＜100 ml	T3~T4	N0	No	＜2	＜5 cm	≥5 ng/ml	≥37 U/mL	≥0.05 ng/ml	＜10 mg/l	≥10 mg/l	＜3	≥90 %	No	0	internal validation set
180	Male	＜65	≥25 kg/m2	＜3	No	No	Laparoscopic surgery	Yes	No	No	No	＜30g/L	No	No	Yes	No	Yes	No	No	＜270 min	＜100 ml	T3~T4	N0	No	＜2	＜5 cm	＜5 ng/ml	＜37 U/mL	≥0.05 ng/ml	＜10 mg/l	＜10 mg/l	＜3	＜90 %	No	0	internal validation set
181	Male	＜65	≥25 kg/m2	≥3	Yes	No	Open surgery	No	No	No	No	≥30g/L	No	No	No	No	No	No	No	≥270 min	＜100 ml	T1~T2	N0	No	＜2	≥5 cm	＜5 ng/ml	＜37 U/mL	＜0.05 ng/ml	＜10 mg/l	≥10 mg/l	≥3	＜90 %	No	0	internal validation set
182	Female	≥65	＜25 kg/m2	＜3	No	No	Laparoscopic surgery	No	No	No	No	≥30g/L	Yes	No	No	Yes	Yes	No	No	＜270 min	＜100 ml	T1~T2	N1~N2	No	＜2	≥5 cm	＜5 ng/ml	≥37 U/mL	＜0.05 ng/ml	＜10 mg/l	＜10 mg/l	＜3	＜90 %	No	0	internal validation set
183	Female	＜65	＜25 kg/m2	＜3	Yes	No	Laparoscopic surgery	No	No	Yes	Yes	≥30g/L	No	No	No	No	No	No	No	≥270 min	＜100 ml	T1~T2	N0	No	＜2	＜5 cm	≥5 ng/ml	≥37 U/mL	≥0.05 ng/ml	＜10 mg/l	≥10 mg/l	＜3	≥90 %	No	0	internal validation set
184	Female	≥65	≥25 kg/m2	＜3	No	No	Laparoscopic surgery	No	No	No	No	≥30g/L	Yes	Yes	No	No	No	No	No	≥270 min	＜100 ml	T3~T4	N0	No	＜2	＜5 cm	＜5 ng/ml	＜37 U/mL	≥0.05 ng/ml	＜10 mg/l	＜10 mg/l	＜3	＜90 %	No	0	internal validation set
185	Female	≥65	≥25 kg/m2	＜3	Yes	No	Laparoscopic surgery	No	No	No	No	≥30g/L	No	No	No	No	Yes	No	No	＜270 min	＜100 ml	T1~T2	N0	No	＜2	＜5 cm	＜5 ng/ml	＜37 U/mL	≥0.05 ng/ml	＜10 mg/l	≥10 mg/l	＜3	≥90 %	No	0	internal validation set
186	Female	＜65	＜25 kg/m2	＜3	Yes	No	Laparoscopic surgery	No	Yes	No	No	≥30g/L	No	No	No	Yes	No	No	No	＜270 min	＜100 ml	T3~T4	N0	No	＜2	＜5 cm	＜5 ng/ml	＜37 U/mL	≥0.05 ng/ml	＜10 mg/l	≥10 mg/l	＜3	≥90 %	No	0	internal validation set
187	Male	≥65	＜25 kg/m2	＜3	No	Yes	Laparoscopic surgery	No	Yes	No	No	≥30g/L	No	No	No	No	No	No	No	＜270 min	＜100 ml	T3~T4	N0	No	＜2	＜5 cm	＜5 ng/ml	≥37 U/mL	＜0.05 ng/ml	＜10 mg/l	＜10 mg/l	＜3	≥90 %	No	0	internal validation set
188	Female	＜65	＜25 kg/m2	≥3	No	No	Laparoscopic surgery	No	Yes	Yes	No	≥30g/L	No	Yes	No	Yes	No	No	No	＜270 min	≥100 ml	T1~T2	N0	Yes	≥2	＜5 cm	＜5 ng/ml	≥37 U/mL	＜0.05 ng/ml	≥10 mg/l	≥10 mg/l	＜3	≥90 %	No	0	internal validation set
189	Female	＜65	≥25 kg/m2	≥3	No	No	Laparoscopic surgery	No	No	Yes	Yes	≥30g/L	No	Yes	Yes	No	No	No	No	≥270 min	＜100 ml	T1~T2	N0	No	＜2	＜5 cm	＜5 ng/ml	＜37 U/mL	≥0.05 ng/ml	≥10 mg/l	≥10 mg/l	＜3	≥90 %	No	0	internal validation set
190	Female	＜65	＜25 kg/m2	＜3	Yes	Yes	Laparoscopic surgery	Yes	No	Yes	No	＜30g/L	No	No	No	Yes	No	No	No	≥270 min	≥100 ml	T3~T4	N1~N2	No	≥2	＜5 cm	＜5 ng/ml	≥37 U/mL	≥0.05 ng/ml	＜10 mg/l	≥10 mg/l	≥3	≥90 %	No	0	internal validation set
191	Male	＜65	＜25 kg/m2	＜3	Yes	Yes	Laparoscopic surgery	No	Yes	No	Yes	≥30g/L	No	No	No	Yes	No	No	No	＜270 min	≥100 ml	T1~T2	N0	No	＜2	＜5 cm	＜5 ng/ml	＜37 U/mL	＜0.05 ng/ml	≥10 mg/l	＜10 mg/l	＜3	≥90 %	No	0	internal validation set
192	Female	＜65	＜25 kg/m2	＜3	No	No	Laparoscopic surgery	No	Yes	Yes	Yes	≥30g/L	No	No	No	Yes	No	No	No	＜270 min	≥100 ml	T1~T2	N0	No	≥2	≥5 cm	＜5 ng/ml	＜37 U/mL	≥0.05 ng/ml	≥10 mg/l	＜10 mg/l	＜3	≥90 %	No	0	internal validation set
193	Male	＜65	＜25 kg/m2	≥3	No	No	Laparoscopic surgery	Yes	No	No	No	≥30g/L	Yes	No	Yes	No	No	No	No	＜270 min	＜100 ml	T1~T2	N1~N2	Yes	≥2	≥5 cm	≥5 ng/ml	≥37 U/mL	≥0.05 ng/ml	＜10 mg/l	＜10 mg/l	≥3	≥90 %	No	0	internal validation set
194	Male	＜65	＜25 kg/m2	≥3	No	No	Laparoscopic surgery	No	No	No	Yes	≥30g/L	Yes	No	Yes	No	No	No	No	≥270 min	＜100 ml	T1~T2	N1~N2	No	＜2	≥5 cm	＜5 ng/ml	＜37 U/mL	＜0.05 ng/ml	＜10 mg/l	＜10 mg/l	≥3	≥90 %	No	0	internal validation set
195	Male	＜65	＜25 kg/m2	≥3	No	No	Open surgery	Yes	No	No	No	≥30g/L	No	No	Yes	Yes	No	No	No	≥270 min	≥100 ml	T1~T2	N0	No	＜2	＜5 cm	＜5 ng/ml	＜37 U/mL	≥0.05 ng/ml	＜10 mg/l	＜10 mg/l	＜3	≥90 %	Yes	0	internal validation set
196	Male	＜65	≥25 kg/m2	＜3	No	No	Laparoscopic surgery	Yes	No	No	No	≥30g/L	Yes	No	No	Yes	No	No	No	＜270 min	≥100 ml	T1~T2	N0	No	＜2	≥5 cm	＜5 ng/ml	＜37 U/mL	＜0.05 ng/ml	＜10 mg/l	≥10 mg/l	≥3	≥90 %	No	0	internal validation set
197	Male	＜65	＜25 kg/m2	＜3	No	No	Laparoscopic surgery	No	Yes	No	No	＜30g/L	Yes	No	Yes	No	No	No	Yes	＜270 min	≥100 ml	T1~T2	N0	No	＜2	＜5 cm	＜5 ng/ml	＜37 U/mL	≥0.05 ng/ml	＜10 mg/l	≥10 mg/l	＜3	≥90 %	No	0	internal validation set
198	Female	＜65	≥25 kg/m2	≥3	Yes	No	Laparoscopic surgery	Yes	Yes	No	No	＜30g/L	No	Yes	Yes	No	No	No	No	≥270 min	＜100 ml	T1~T2	N0	No	＜2	≥5 cm	≥5 ng/ml	＜37 U/mL	＜0.05 ng/ml	≥10 mg/l	＜10 mg/l	＜3	≥90 %	No	0	internal validation set
199	Female	≥65	≥25 kg/m2	＜3	No	Yes	Laparoscopic surgery	No	No	No	No	≥30g/L	No	No	No	No	No	No	No	＜270 min	＜100 ml	T1~T2	N1~N2	No	≥2	＜5 cm	＜5 ng/ml	＜37 U/mL	＜0.05 ng/ml	＜10 mg/l	＜10 mg/l	＜3	≥90 %	No	0	internal validation set
200	Male	≥65	＜25 kg/m2	＜3	Yes	Yes	Laparoscopic surgery	No	No	No	No	＜30g/L	No	No	No	No	No	Yes	No	＜270 min	≥100 ml	T3~T4	N0	No	≥2	＜5 cm	≥5 ng/ml	＜37 U/mL	＜0.05 ng/ml	＜10 mg/l	＜10 mg/l	＜3	≥90 %	No	0	internal validation set
201	Male	≥65	＜25 kg/m2	＜3	No	Yes	Laparoscopic surgery	No	No	No	No	≥30g/L	No	No	No	No	No	Yes	Yes	≥270 min	＜100 ml	T1~T2	N0	No	＜2	＜5 cm	＜5 ng/ml	＜37 U/mL	＜0.05 ng/ml	＜10 mg/l	＜10 mg/l	＜3	≥90 %	No	0	internal validation set
202	Male	≥65	＜25 kg/m2	≥3	No	No	Laparoscopic surgery	No	No	No	No	＜30g/L	Yes	Yes	No	No	No	No	Yes	≥270 min	≥100 ml	T1~T2	N0	No	＜2	＜5 cm	≥5 ng/ml	＜37 U/mL	＜0.05 ng/ml	＜10 mg/l	≥10 mg/l	＜3	≥90 %	No	0	internal validation set
203	Female	＜65	＜25 kg/m2	＜3	Yes	Yes	Laparoscopic surgery	No	No	Yes	Yes	≥30g/L	No	Yes	No	No	No	No	No	＜270 min	≥100 ml	T1~T2	N0	No	＜2	＜5 cm	≥5 ng/ml	≥37 U/mL	＜0.05 ng/ml	≥10 mg/l	＜10 mg/l	＜3	＜90 %	No	0	internal validation set
204	Male	＜65	＜25 kg/m2	≥3	No	No	Laparoscopic surgery	No	Yes	No	Yes	≥30g/L	No	Yes	Yes	Yes	No	No	Yes	＜270 min	＜100 ml	T1~T2	N0	No	＜2	＜5 cm	＜5 ng/ml	≥37 U/mL	＜0.05 ng/ml	≥10 mg/l	≥10 mg/l	＜3	＜90 %	No	0	internal validation set
205	Male	＜65	≥25 kg/m2	＜3	No	No	Laparoscopic surgery	No	Yes	No	No	＜30g/L	No	No	Yes	No	No	No	No	＜270 min	≥100 ml	T3~T4	N0	No	≥2	＜5 cm	＜5 ng/ml	＜37 U/mL	＜0.05 ng/ml	＜10 mg/l	≥10 mg/l	＜3	≥90 %	No	0	internal validation set
206	Male	＜65	＜25 kg/m2	＜3	No	No	Open surgery	No	No	Yes	No	＜30g/L	No	No	No	Yes	No	No	No	≥270 min	＜100 ml	T1~T2	N0	No	＜2	＜5 cm	＜5 ng/ml	≥37 U/mL	＜0.05 ng/ml	＜10 mg/l	≥10 mg/l	＜3	≥90 %	No	0	internal validation set
207	Male	＜65	≥25 kg/m2	＜3	No	Yes	Open surgery	No	No	Yes	No	≥30g/L	Yes	No	Yes	Yes	No	No	No	＜270 min	＜100 ml	T3~T4	N0	No	＜2	＜5 cm	≥5 ng/ml	＜37 U/mL	＜0.05 ng/ml	＜10 mg/l	＜10 mg/l	＜3	≥90 %	No	0	internal validation set
208	Female	＜65	≥25 kg/m2	≥3	No	No	Laparoscopic surgery	No	No	No	No	≥30g/L	No	No	Yes	Yes	Yes	No	No	＜270 min	＜100 ml	T1~T2	N0	No	＜2	＜5 cm	＜5 ng/ml	＜37 U/mL	＜0.05 ng/ml	＜10 mg/l	≥10 mg/l	＜3	≥90 %	No	0	internal validation set
209	Male	＜65	＜25 kg/m2	≥3	No	Yes	Laparoscopic surgery	No	No	Yes	No	≥30g/L	Yes	No	No	No	No	No	No	＜270 min	＜100 ml	T1~T2	N1~N2	No	＜2	＜5 cm	＜5 ng/ml	＜37 U/mL	＜0.05 ng/ml	≥10 mg/l	≥10 mg/l	≥3	≥90 %	No	0	internal validation set
210	Female	＜65	＜25 kg/m2	＜3	Yes	Yes	Open surgery	No	No	No	No	≥30g/L	Yes	No	Yes	No	Yes	No	No	≥270 min	＜100 ml	T1~T2	N0	Yes	＜2	＜5 cm	＜5 ng/ml	≥37 U/mL	＜0.05 ng/ml	＜10 mg/l	＜10 mg/l	≥3	≥90 %	No	0	internal validation set
211	Male	＜65	＜25 kg/m2	＜3	Yes	No	Laparoscopic surgery	Yes	No	No	No	≥30g/L	No	No	No	No	No	No	No	＜270 min	＜100 ml	T1~T2	N1~N2	No	＜2	＜5 cm	＜5 ng/ml	＜37 U/mL	≥0.05 ng/ml	＜10 mg/l	＜10 mg/l	＜3	≥90 %	No	0	internal validation set
212	Male	＜65	＜25 kg/m2	＜3	No	Yes	Laparoscopic surgery	No	Yes	No	No	≥30g/L	Yes	No	No	Yes	No	No	No	≥270 min	＜100 ml	T1~T2	N0	Yes	＜2	＜5 cm	＜5 ng/ml	＜37 U/mL	＜0.05 ng/ml	＜10 mg/l	＜10 mg/l	＜3	≥90 %	No	0	internal validation set
213	Male	＜65	＜25 kg/m2	＜3	No	Yes	Laparoscopic surgery	No	No	Yes	Yes	＜30g/L	Yes	No	Yes	No	No	No	No	＜270 min	＜100 ml	T1~T2	N1~N2	No	＜2	＜5 cm	＜5 ng/ml	≥37 U/mL	＜0.05 ng/ml	＜10 mg/l	＜10 mg/l	＜3	≥90 %	No	0	internal validation set
214	Male	＜65	＜25 kg/m2	＜3	No	No	Laparoscopic surgery	Yes	No	Yes	Yes	≥30g/L	No	No	No	No	No	No	No	＜270 min	＜100 ml	T1~T2	N0	No	＜2	＜5 cm	＜5 ng/ml	＜37 U/mL	＜0.05 ng/ml	＜10 mg/l	＜10 mg/l	≥3	≥90 %	No	0	internal validation set
215	Male	＜65	＜25 kg/m2	＜3	No	No	Laparoscopic surgery	Yes	No	No	No	≥30g/L	No	No	Yes	No	No	No	No	＜270 min	＜100 ml	T1~T2	N0	No	＜2	＜5 cm	＜5 ng/ml	≥37 U/mL	≥0.05 ng/ml	≥10 mg/l	＜10 mg/l	＜3	≥90 %	No	0	internal validation set
216	Female	≥65	≥25 kg/m2	＜3	Yes	No	Laparoscopic surgery	No	No	No	No	＜30g/L	No	No	No	Yes	No	No	No	≥270 min	＜100 ml	T1~T2	N1~N2	No	＜2	≥5 cm	＜5 ng/ml	＜37 U/mL	＜0.05 ng/ml	≥10 mg/l	＜10 mg/l	≥3	≥90 %	No	0	internal validation set
217	Male	≥65	＜25 kg/m2	≥3	No	No	Laparoscopic surgery	No	No	Yes	Yes	≥30g/L	No	No	Yes	No	No	No	No	＜270 min	≥100 ml	T1~T2	N0	No	≥2	＜5 cm	＜5 ng/ml	＜37 U/mL	＜0.05 ng/ml	＜10 mg/l	＜10 mg/l	＜3	≥90 %	No	0	internal validation set
218	Female	≥65	＜25 kg/m2	≥3	No	No	Laparoscopic surgery	No	Yes	No	No	≥30g/L	Yes	Yes	No	Yes	No	No	No	≥270 min	＜100 ml	T1~T2	N0	No	＜2	＜5 cm	＜5 ng/ml	≥37 U/mL	＜0.05 ng/ml	＜10 mg/l	＜10 mg/l	＜3	≥90 %	No	0	internal validation set
219	Female	＜65	≥25 kg/m2	≥3	No	No	Laparoscopic surgery	No	No	Yes	Yes	≥30g/L	No	Yes	No	No	No	No	No	≥270 min	＜100 ml	T1~T2	N0	No	≥2	≥5 cm	＜5 ng/ml	＜37 U/mL	＜0.05 ng/ml	＜10 mg/l	＜10 mg/l	≥3	≥90 %	No	0	internal validation set
220	Male	＜65	＜25 kg/m2	＜3	Yes	No	Laparoscopic surgery	Yes	No	No	Yes	≥30g/L	Yes	Yes	No	No	No	No	Yes	＜270 min	＜100 ml	T1~T2	N0	No	≥2	＜5 cm	＜5 ng/ml	≥37 U/mL	＜0.05 ng/ml	＜10 mg/l	＜10 mg/l	＜3	≥90 %	No	0	internal validation set
221	Male	＜65	≥25 kg/m2	＜3	No	No	Laparoscopic surgery	No	No	No	Yes	≥30g/L	No	No	No	No	No	Yes	No	＜270 min	＜100 ml	T1~T2	N0	No	＜2	＜5 cm	≥5 ng/ml	＜37 U/mL	＜0.05 ng/ml	＜10 mg/l	≥10 mg/l	＜3	≥90 %	No	0	internal validation set
222	Female	＜65	≥25 kg/m2	＜3	No	No	Laparoscopic surgery	No	No	No	Yes	≥30g/L	No	No	No	No	No	No	Yes	≥270 min	＜100 ml	T1~T2	N0	No	＜2	＜5 cm	≥5 ng/ml	≥37 U/mL	＜0.05 ng/ml	≥10 mg/l	＜10 mg/l	＜3	≥90 %	No	0	internal validation set
223	Female	＜65	＜25 kg/m2	＜3	No	No	Laparoscopic surgery	No	No	Yes	Yes	≥30g/L	No	No	No	No	No	No	No	＜270 min	＜100 ml	T1~T2	N0	No	＜2	≥5 cm	≥5 ng/ml	＜37 U/mL	＜0.05 ng/ml	≥10 mg/l	＜10 mg/l	＜3	＜90 %	No	0	internal validation set
224	Male	＜65	＜25 kg/m2	＜3	No	Yes	Laparoscopic surgery	Yes	Yes	No	No	≥30g/L	No	No	No	Yes	No	No	No	＜270 min	＜100 ml	T3~T4	N0	No	＜2	＜5 cm	＜5 ng/ml	≥37 U/mL	≥0.05 ng/ml	＜10 mg/l	＜10 mg/l	≥3	≥90 %	No	0	internal validation set
225	Male	≥65	＜25 kg/m2	＜3	Yes	No	Laparoscopic surgery	Yes	Yes	No	No	＜30g/L	No	No	No	No	No	Yes	No	＜270 min	＜100 ml	T3~T4	N1~N2	No	＜2	≥5 cm	＜5 ng/ml	＜37 U/mL	≥0.05 ng/ml	≥10 mg/l	≥10 mg/l	≥3	＜90 %	No	0	internal validation set
226	Female	≥65	≥25 kg/m2	＜3	No	No	Laparoscopic surgery	Yes	No	No	Yes	≥30g/L	No	No	No	No	No	No	No	≥270 min	＜100 ml	T1~T2	N1~N2	No	＜2	＜5 cm	＜5 ng/ml	＜37 U/mL	＜0.05 ng/ml	＜10 mg/l	≥10 mg/l	＜3	≥90 %	Yes	0	internal validation set
227	Male	＜65	≥25 kg/m2	≥3	No	No	Laparoscopic surgery	Yes	No	Yes	No	≥30g/L	No	No	No	Yes	No	No	No	≥270 min	≥100 ml	T1~T2	N0	No	＜2	＜5 cm	＜5 ng/ml	＜37 U/mL	≥0.05 ng/ml	＜10 mg/l	＜10 mg/l	＜3	≥90 %	Yes	0	internal validation set
228	Female	≥65	＜25 kg/m2	＜3	No	No	Open surgery	No	No	No	Yes	≥30g/L	No	No	Yes	Yes	No	No	No	＜270 min	＜100 ml	T1~T2	N1~N2	No	＜2	≥5 cm	＜5 ng/ml	＜37 U/mL	≥0.05 ng/ml	＜10 mg/l	＜10 mg/l	≥3	≥90 %	No	0	internal validation set
229	Female	≥65	＜25 kg/m2	＜3	No	No	Laparoscopic surgery	No	No	Yes	No	＜30g/L	No	No	Yes	No	Yes	No	Yes	＜270 min	＜100 ml	T1~T2	N0	No	＜2	≥5 cm	＜5 ng/ml	＜37 U/mL	≥0.05 ng/ml	＜10 mg/l	≥10 mg/l	＜3	≥90 %	Yes	0	internal validation set
230	Female	＜65	＜25 kg/m2	＜3	No	No	Open surgery	No	No	No	Yes	＜30g/L	No	No	Yes	No	No	No	No	≥270 min	＜100 ml	T1~T2	N0	No	≥2	＜5 cm	＜5 ng/ml	＜37 U/mL	＜0.05 ng/ml	≥10 mg/l	≥10 mg/l	＜3	≥90 %	No	0	internal validation set
231	Male	≥65	＜25 kg/m2	＜3	No	No	Laparoscopic surgery	No	Yes	No	No	≥30g/L	Yes	No	No	Yes	No	No	Yes	＜270 min	＜100 ml	T1~T2	N0	No	＜2	＜5 cm	＜5 ng/ml	＜37 U/mL	＜0.05 ng/ml	＜10 mg/l	＜10 mg/l	＜3	≥90 %	Yes	0	internal validation set
232	Male	＜65	≥25 kg/m2	≥3	Yes	Yes	Laparoscopic surgery	No	Yes	No	No	＜30g/L	No	No	No	No	No	No	Yes	＜270 min	＜100 ml	T1~T2	N1~N2	No	≥2	＜5 cm	＜5 ng/ml	＜37 U/mL	＜0.05 ng/ml	≥10 mg/l	＜10 mg/l	＜3	≥90 %	Yes	0	internal validation set
233	Female	＜65	＜25 kg/m2	＜3	Yes	No	Laparoscopic surgery	No	No	Yes	No	≥30g/L	No	No	No	No	No	No	No	＜270 min	≥100 ml	T1~T2	N1~N2	No	＜2	＜5 cm	＜5 ng/ml	＜37 U/mL	≥0.05 ng/ml	≥10 mg/l	＜10 mg/l	＜3	≥90 %	No	0	internal validation set
234	Female	≥65	≥25 kg/m2	＜3	No	Yes	Laparoscopic surgery	No	No	No	No	≥30g/L	Yes	No	Yes	No	No	No	Yes	＜270 min	≥100 ml	T1~T2	N1~N2	No	＜2	＜5 cm	＜5 ng/ml	＜37 U/mL	＜0.05 ng/ml	＜10 mg/l	＜10 mg/l	＜3	≥90 %	No	0	internal validation set
235	Female	≥65	＜25 kg/m2	≥3	No	No	Laparoscopic surgery	No	Yes	Yes	No	≥30g/L	No	Yes	Yes	No	No	No	No	≥270 min	＜100 ml	T1~T2	N0	No	≥2	＜5 cm	≥5 ng/ml	＜37 U/mL	＜0.05 ng/ml	＜10 mg/l	＜10 mg/l	≥3	≥90 %	No	0	internal validation set
236	Male	＜65	＜25 kg/m2	≥3	No	No	Laparoscopic surgery	No	No	No	No	≥30g/L	No	No	No	Yes	No	No	No	≥270 min	≥100 ml	T1~T2	N0	No	＜2	≥5 cm	＜5 ng/ml	＜37 U/mL	＜0.05 ng/ml	＜10 mg/l	＜10 mg/l	＜3	≥90 %	No	0	internal validation set
237	Female	＜65	＜25 kg/m2	≥3	No	Yes	Laparoscopic surgery	No	Yes	Yes	No	＜30g/L	No	Yes	No	No	No	No	No	≥270 min	＜100 ml	T1~T2	N0	No	＜2	≥5 cm	≥5 ng/ml	＜37 U/mL	＜0.05 ng/ml	≥10 mg/l	＜10 mg/l	＜3	≥90 %	No	0	internal validation set
238	Female	＜65	＜25 kg/m2	≥3	Yes	No	Laparoscopic surgery	No	Yes	No	No	≥30g/L	No	No	No	No	No	No	Yes	≥270 min	＜100 ml	T1~T2	N0	No	＜2	＜5 cm	≥5 ng/ml	＜37 U/mL	＜0.05 ng/ml	＜10 mg/l	＜10 mg/l	≥3	≥90 %	No	0	internal validation set
239	Male	＜65	≥25 kg/m2	＜3	No	No	Laparoscopic surgery	No	No	No	No	≥30g/L	No	No	No	Yes	No	No	No	＜270 min	＜100 ml	T3~T4	N0	Yes	＜2	＜5 cm	≥5 ng/ml	≥37 U/mL	＜0.05 ng/ml	＜10 mg/l	＜10 mg/l	≥3	≥90 %	No	0	internal validation set
240	Male	＜65	＜25 kg/m2	＜3	Yes	No	Laparoscopic surgery	No	No	No	No	≥30g/L	No	No	No	No	No	No	Yes	≥270 min	≥100 ml	T1~T2	N0	No	＜2	＜5 cm	≥5 ng/ml	＜37 U/mL	＜0.05 ng/ml	＜10 mg/l	≥10 mg/l	＜3	≥90 %	No	0	internal validation set
241	Male	＜65	≥25 kg/m2	＜3	No	No	Laparoscopic surgery	No	No	No	No	≥30g/L	No	No	No	Yes	No	Yes	No	≥270 min	≥100 ml	T1~T2	N0	Yes	＜2	≥5 cm	≥5 ng/ml	≥37 U/mL	＜0.05 ng/ml	≥10 mg/l	≥10 mg/l	＜3	≥90 %	No	0	internal validation set
242	Female	＜65	≥25 kg/m2	＜3	No	No	Open surgery	No	No	No	Yes	≥30g/L	No	No	No	No	No	No	No	＜270 min	＜100 ml	T1~T2	N1~N2	Yes	＜2	≥5 cm	＜5 ng/ml	＜37 U/mL	＜0.05 ng/ml	≥10 mg/l	＜10 mg/l	≥3	≥90 %	No	0	internal validation set
243	Female	＜65	＜25 kg/m2	≥3	No	Yes	Laparoscopic surgery	Yes	No	No	No	＜30g/L	No	No	No	No	No	No	No	＜270 min	＜100 ml	T1~T2	N0	No	＜2	≥5 cm	＜5 ng/ml	≥37 U/mL	＜0.05 ng/ml	＜10 mg/l	＜10 mg/l	＜3	＜90 %	No	0	internal validation set
244	Male	＜65	≥25 kg/m2	≥3	No	No	Open surgery	Yes	No	No	Yes	＜30g/L	No	No	No	No	No	No	No	≥270 min	≥100 ml	T3~T4	N1~N2	No	≥2	≥5 cm	＜5 ng/ml	≥37 U/mL	≥0.05 ng/ml	＜10 mg/l	＜10 mg/l	≥3	≥90 %	No	0	internal validation set
245	Male	＜65	＜25 kg/m2	≥3	No	Yes	Laparoscopic surgery	No	No	No	Yes	≥30g/L	No	No	Yes	Yes	No	No	No	＜270 min	＜100 ml	T1~T2	N1~N2	No	≥2	≥5 cm	＜5 ng/ml	＜37 U/mL	＜0.05 ng/ml	＜10 mg/l	＜10 mg/l	≥3	＜90 %	No	0	internal validation set
246	Female	＜65	≥25 kg/m2	＜3	No	No	Open surgery	No	No	No	No	＜30g/L	No	No	No	No	No	No	No	＜270 min	＜100 ml	T1~T2	N0	No	＜2	＜5 cm	≥5 ng/ml	＜37 U/mL	＜0.05 ng/ml	＜10 mg/l	≥10 mg/l	≥3	＜90 %	No	0	internal validation set
247	Female	≥65	＜25 kg/m2	≥3	No	No	Laparoscopic surgery	No	Yes	No	No	≥30g/L	No	No	Yes	Yes	No	No	No	≥270 min	＜100 ml	T1~T2	N0	No	＜2	≥5 cm	＜5 ng/ml	≥37 U/mL	≥0.05 ng/ml	＜10 mg/l	＜10 mg/l	＜3	≥90 %	No	0	internal validation set
248	Male	＜65	＜25 kg/m2	＜3	No	Yes	Laparoscopic surgery	Yes	No	Yes	No	≥30g/L	Yes	No	Yes	Yes	No	No	No	＜270 min	≥100 ml	T1~T2	N0	No	≥2	＜5 cm	＜5 ng/ml	＜37 U/mL	≥0.05 ng/ml	＜10 mg/l	≥10 mg/l	＜3	≥90 %	No	0	internal validation set
249	Male	＜65	＜25 kg/m2	＜3	Yes	No	Laparoscopic surgery	Yes	No	No	No	≥30g/L	Yes	No	No	No	Yes	No	No	≥270 min	≥100 ml	T1~T2	N0	No	＜2	≥5 cm	≥5 ng/ml	＜37 U/mL	＜0.05 ng/ml	＜10 mg/l	＜10 mg/l	＜3	≥90 %	No	0	internal validation set
250	Female	＜65	≥25 kg/m2	＜3	Yes	Yes	Laparoscopic surgery	No	Yes	No	Yes	≥30g/L	Yes	Yes	No	No	Yes	No	No	＜270 min	＜100 ml	T1~T2	N0	No	＜2	＜5 cm	＜5 ng/ml	＜37 U/mL	＜0.05 ng/ml	＜10 mg/l	≥10 mg/l	＜3	≥90 %	No	0	internal validation set
251	Male	≥65	＜25 kg/m2	≥3	No	No	Laparoscopic surgery	Yes	No	No	No	≥30g/L	No	Yes	No	No	No	No	No	＜270 min	＜100 ml	T1~T2	N0	No	＜2	＜5 cm	＜5 ng/ml	＜37 U/mL	＜0.05 ng/ml	＜10 mg/l	＜10 mg/l	＜3	≥90 %	No	0	internal validation set
252	Female	＜65	≥25 kg/m2	≥3	No	Yes	Laparoscopic surgery	Yes	Yes	Yes	Yes	≥30g/L	No	No	Yes	No	No	No	No	≥270 min	＜100 ml	T1~T2	N0	No	＜2	≥5 cm	＜5 ng/ml	＜37 U/mL	＜0.05 ng/ml	≥10 mg/l	≥10 mg/l	＜3	≥90 %	No	0	internal validation set
253	Female	＜65	≥25 kg/m2	＜3	No	No	Laparoscopic surgery	No	No	No	No	≥30g/L	No	Yes	No	No	No	No	No	≥270 min	＜100 ml	T1~T2	N1~N2	No	＜2	＜5 cm	＜5 ng/ml	＜37 U/mL	＜0.05 ng/ml	≥10 mg/l	≥10 mg/l	＜3	≥90 %	Yes	0	internal validation set
254	Male	＜65	≥25 kg/m2	＜3	No	No	Laparoscopic surgery	No	No	Yes	Yes	≥30g/L	No	No	No	No	No	No	No	＜270 min	＜100 ml	T1~T2	N0	No	＜2	＜5 cm	＜5 ng/ml	＜37 U/mL	＜0.05 ng/ml	＜10 mg/l	≥10 mg/l	＜3	≥90 %	Yes	0	internal validation set
255	Male	＜65	＜25 kg/m2	＜3	Yes	Yes	Laparoscopic surgery	Yes	No	No	Yes	＜30g/L	No	Yes	No	No	No	No	No	≥270 min	＜100 ml	T1~T2	N0	No	＜2	＜5 cm	＜5 ng/ml	＜37 U/mL	＜0.05 ng/ml	＜10 mg/l	≥10 mg/l	＜3	≥90 %	No	0	internal validation set
256	Male	＜65	≥25 kg/m2	≥3	No	No	Laparoscopic surgery	Yes	No	No	No	≥30g/L	No	No	No	No	No	No	Yes	＜270 min	＜100 ml	T1~T2	N0	No	＜2	≥5 cm	＜5 ng/ml	＜37 U/mL	＜0.05 ng/ml	≥10 mg/l	≥10 mg/l	＜3	≥90 %	No	0	internal validation set
257	Male	＜65	＜25 kg/m2	＜3	Yes	No	Laparoscopic surgery	No	Yes	No	No	＜30g/L	No	No	No	No	No	No	No	≥270 min	＜100 ml	T3~T4	N0	No	＜2	＜5 cm	＜5 ng/ml	≥37 U/mL	＜0.05 ng/ml	＜10 mg/l	＜10 mg/l	≥3	≥90 %	No	0	internal validation set
258	Male	＜65	＜25 kg/m2	≥3	No	No	Laparoscopic surgery	No	No	No	No	＜30g/L	No	No	No	Yes	No	No	No	≥270 min	＜100 ml	T1~T2	N0	No	＜2	＜5 cm	＜5 ng/ml	≥37 U/mL	＜0.05 ng/ml	＜10 mg/l	≥10 mg/l	≥3	≥90 %	No	0	internal validation set
259	Female	＜65	＜25 kg/m2	＜3	No	Yes	Laparoscopic surgery	Yes	Yes	No	No	≥30g/L	Yes	No	No	Yes	No	No	No	≥270 min	＜100 ml	T1~T2	N1~N2	No	＜2	≥5 cm	＜5 ng/ml	＜37 U/mL	＜0.05 ng/ml	≥10 mg/l	＜10 mg/l	＜3	≥90 %	No	0	internal validation set
260	Female	≥65	＜25 kg/m2	≥3	Yes	No	Laparoscopic surgery	No	No	No	No	≥30g/L	No	No	No	No	No	Yes	Yes	＜270 min	≥100 ml	T1~T2	N0	No	≥2	＜5 cm	≥5 ng/ml	＜37 U/mL	＜0.05 ng/ml	＜10 mg/l	≥10 mg/l	＜3	≥90 %	No	0	internal validation set
261	Female	≥65	≥25 kg/m2	＜3	No	Yes	Open surgery	No	No	No	No	≥30g/L	No	No	Yes	No	No	No	No	≥270 min	≥100 ml	T3~T4	N0	No	≥2	＜5 cm	≥5 ng/ml	≥37 U/mL	＜0.05 ng/ml	＜10 mg/l	＜10 mg/l	≥3	≥90 %	No	0	internal validation set
262	Female	≥65	≥25 kg/m2	＜3	Yes	No	Laparoscopic surgery	Yes	No	No	No	≥30g/L	No	No	Yes	No	No	Yes	Yes	＜270 min	＜100 ml	T3~T4	N1~N2	No	＜2	＜5 cm	＜5 ng/ml	≥37 U/mL	≥0.05 ng/ml	＜10 mg/l	＜10 mg/l	≥3	＜90 %	No	0	internal validation set
263	Male	＜65	＜25 kg/m2	≥3	No	No	Laparoscopic surgery	Yes	Yes	No	No	≥30g/L	Yes	No	Yes	Yes	No	No	Yes	≥270 min	＜100 ml	T1~T2	N1~N2	No	＜2	＜5 cm	＜5 ng/ml	＜37 U/mL	≥0.05 ng/ml	≥10 mg/l	＜10 mg/l	＜3	≥90 %	No	0	internal validation set
264	Female	＜65	＜25 kg/m2	＜3	No	No	Laparoscopic surgery	No	No	No	No	≥30g/L	No	No	Yes	Yes	Yes	No	No	＜270 min	≥100 ml	T1~T2	N0	No	＜2	＜5 cm	＜5 ng/ml	＜37 U/mL	≥0.05 ng/ml	≥10 mg/l	＜10 mg/l	＜3	＜90 %	Yes	0	internal validation set
265	Male	＜65	＜25 kg/m2	≥3	No	No	Open surgery	No	No	Yes	No	＜30g/L	Yes	No	No	Yes	Yes	No	No	≥270 min	≥100 ml	T1~T2	N1~N2	No	＜2	＜5 cm	＜5 ng/ml	＜37 U/mL	＜0.05 ng/ml	＜10 mg/l	≥10 mg/l	＜3	≥90 %	No	0	internal validation set
266	Female	≥65	＜25 kg/m2	＜3	No	No	Open surgery	No	Yes	No	Yes	≥30g/L	No	No	No	No	No	No	No	≥270 min	≥100 ml	T1~T2	N0	No	＜2	＜5 cm	＜5 ng/ml	＜37 U/mL	＜0.05 ng/ml	＜10 mg/l	＜10 mg/l	＜3	≥90 %	No	0	internal validation set
267	Female	＜65	≥25 kg/m2	＜3	No	No	Laparoscopic surgery	No	No	Yes	No	＜30g/L	No	No	No	No	No	No	No	≥270 min	＜100 ml	T3~T4	N1~N2	No	＜2	≥5 cm	＜5 ng/ml	＜37 U/mL	＜0.05 ng/ml	≥10 mg/l	≥10 mg/l	＜3	≥90 %	No	0	internal validation set
268	Male	＜65	＜25 kg/m2	＜3	Yes	No	Laparoscopic surgery	No	No	No	No	≥30g/L	No	Yes	Yes	No	No	No	No	＜270 min	≥100 ml	T1~T2	N1~N2	No	＜2	＜5 cm	＜5 ng/ml	＜37 U/mL	＜0.05 ng/ml	＜10 mg/l	＜10 mg/l	≥3	≥90 %	No	0	internal validation set
269	Male	＜65	＜25 kg/m2	＜3	No	No	Laparoscopic surgery	No	No	No	No	＜30g/L	No	No	Yes	Yes	No	No	No	＜270 min	＜100 ml	T1~T2	N0	Yes	＜2	＜5 cm	＜5 ng/ml	＜37 U/mL	＜0.05 ng/ml	≥10 mg/l	＜10 mg/l	＜3	≥90 %	No	0	internal validation set
270	Female	＜65	≥25 kg/m2	≥3	No	No	Laparoscopic surgery	Yes	No	No	Yes	≥30g/L	No	No	No	Yes	Yes	No	No	＜270 min	≥100 ml	T1~T2	N0	Yes	＜2	＜5 cm	≥5 ng/ml	＜37 U/mL	＜0.05 ng/ml	＜10 mg/l	≥10 mg/l	＜3	≥90 %	No	0	internal validation set
271	Female	＜65	≥25 kg/m2	＜3	Yes	Yes	Laparoscopic surgery	No	No	No	No	≥30g/L	No	No	Yes	No	No	No	No	＜270 min	≥100 ml	T1~T2	N0	No	＜2	≥5 cm	＜5 ng/ml	＜37 U/mL	＜0.05 ng/ml	＜10 mg/l	＜10 mg/l	＜3	＜90 %	No	0	internal validation set
272	Male	＜65	＜25 kg/m2	＜3	No	No	Laparoscopic surgery	No	No	No	No	≥30g/L	No	No	No	Yes	Yes	No	No	≥270 min	≥100 ml	T1~T2	N0	No	≥2	＜5 cm	≥5 ng/ml	＜37 U/mL	＜0.05 ng/ml	＜10 mg/l	＜10 mg/l	≥3	≥90 %	No	0	internal validation set
273	Male	＜65	＜25 kg/m2	＜3	No	No	Laparoscopic surgery	No	No	Yes	No	≥30g/L	No	No	No	Yes	No	No	No	＜270 min	＜100 ml	T1~T2	N0	No	＜2	＜5 cm	≥5 ng/ml	＜37 U/mL	＜0.05 ng/ml	＜10 mg/l	＜10 mg/l	＜3	＜90 %	No	0	internal validation set
274	Male	≥65	＜25 kg/m2	＜3	No	Yes	Laparoscopic surgery	No	No	No	No	≥30g/L	Yes	Yes	No	Yes	No	No	No	＜270 min	＜100 ml	T1~T2	N0	No	≥2	＜5 cm	＜5 ng/ml	＜37 U/mL	＜0.05 ng/ml	＜10 mg/l	＜10 mg/l	＜3	≥90 %	No	0	internal validation set
275	Male	＜65	≥25 kg/m2	＜3	No	No	Laparoscopic surgery	Yes	Yes	No	No	≥30g/L	No	No	No	Yes	No	No	No	≥270 min	≥100 ml	T1~T2	N1~N2	No	≥2	≥5 cm	≥5 ng/ml	＜37 U/mL	＜0.05 ng/ml	＜10 mg/l	＜10 mg/l	≥3	＜90 %	No	0	internal validation set
276	Male	＜65	≥25 kg/m2	＜3	No	No	Laparoscopic surgery	Yes	No	Yes	No	≥30g/L	No	No	No	No	No	No	No	＜270 min	≥100 ml	T1~T2	N1~N2	No	＜2	＜5 cm	＜5 ng/ml	≥37 U/mL	＜0.05 ng/ml	＜10 mg/l	＜10 mg/l	＜3	≥90 %	No	0	internal validation set
277	Female	≥65	＜25 kg/m2	＜3	No	No	Laparoscopic surgery	No	No	No	No	＜30g/L	No	No	No	Yes	No	No	No	≥270 min	＜100 ml	T1~T2	N0	No	＜2	＜5 cm	≥5 ng/ml	＜37 U/mL	≥0.05 ng/ml	≥10 mg/l	＜10 mg/l	＜3	≥90 %	No	0	internal validation set
278	Female	＜65	＜25 kg/m2	＜3	Yes	No	Laparoscopic surgery	No	No	Yes	No	≥30g/L	Yes	No	No	Yes	No	No	No	≥270 min	＜100 ml	T1~T2	N0	No	＜2	≥5 cm	≥5 ng/ml	≥37 U/mL	＜0.05 ng/ml	≥10 mg/l	＜10 mg/l	≥3	≥90 %	No	0	internal validation set
279	Male	＜65	＜25 kg/m2	＜3	Yes	Yes	Open surgery	No	No	Yes	No	＜30g/L	Yes	No	Yes	No	No	No	No	＜270 min	≥100 ml	T1~T2	N1~N2	No	＜2	＜5 cm	≥5 ng/ml	≥37 U/mL	≥0.05 ng/ml	≥10 mg/l	＜10 mg/l	≥3	＜90 %	No	0	internal validation set
280	Female	＜65	＜25 kg/m2	＜3	No	No	Laparoscopic surgery	No	No	No	No	≥30g/L	No	No	No	No	No	No	No	＜270 min	≥100 ml	T1~T2	N0	No	＜2	＜5 cm	＜5 ng/ml	＜37 U/mL	＜0.05 ng/ml	≥10 mg/l	≥10 mg/l	＜3	≥90 %	No	0	internal validation set
281	Female	＜65	≥25 kg/m2	＜3	No	Yes	Open surgery	No	No	Yes	No	＜30g/L	No	No	No	Yes	No	No	Yes	≥270 min	＜100 ml	T1~T2	N0	No	≥2	＜5 cm	＜5 ng/ml	＜37 U/mL	＜0.05 ng/ml	＜10 mg/l	≥10 mg/l	＜3	≥90 %	No	0	internal validation set
282	Female	＜65	＜25 kg/m2	≥3	No	No	Laparoscopic surgery	No	Yes	No	Yes	＜30g/L	No	Yes	Yes	No	No	No	Yes	≥270 min	＜100 ml	T1~T2	N0	No	≥2	＜5 cm	＜5 ng/ml	＜37 U/mL	≥0.05 ng/ml	＜10 mg/l	＜10 mg/l	＜3	＜90 %	No	0	internal validation set
283	Male	≥65	＜25 kg/m2	＜3	No	No	Laparoscopic surgery	No	No	No	No	≥30g/L	No	Yes	No	No	No	No	No	＜270 min	≥100 ml	T3~T4	N1~N2	No	≥2	＜5 cm	＜5 ng/ml	＜37 U/mL	＜0.05 ng/ml	＜10 mg/l	＜10 mg/l	＜3	≥90 %	No	0	internal validation set
284	Male	＜65	≥25 kg/m2	＜3	No	No	Laparoscopic surgery	No	No	No	No	≥30g/L	No	No	No	No	No	No	No	＜270 min	≥100 ml	T1~T2	N0	No	＜2	＜5 cm	＜5 ng/ml	＜37 U/mL	＜0.05 ng/ml	≥10 mg/l	≥10 mg/l	＜3	＜90 %	No	0	internal validation set
285	Male	≥65	≥25 kg/m2	＜3	Yes	No	Laparoscopic surgery	Yes	Yes	Yes	No	≥30g/L	No	No	Yes	Yes	No	No	Yes	＜270 min	＜100 ml	T1~T2	N0	No	＜2	＜5 cm	≥5 ng/ml	＜37 U/mL	＜0.05 ng/ml	≥10 mg/l	≥10 mg/l	＜3	＜90 %	No	0	internal validation set
286	Male	＜65	＜25 kg/m2	≥3	No	No	Laparoscopic surgery	Yes	No	No	No	≥30g/L	No	Yes	Yes	No	No	Yes	Yes	≥270 min	≥100 ml	T1~T2	N0	No	＜2	＜5 cm	＜5 ng/ml	≥37 U/mL	＜0.05 ng/ml	＜10 mg/l	＜10 mg/l	＜3	≥90 %	No	0	internal validation set
287	Female	＜65	＜25 kg/m2	＜3	Yes	No	Laparoscopic surgery	No	No	No	No	≥30g/L	No	Yes	No	No	No	No	No	≥270 min	＜100 ml	T1~T2	N0	No	＜2	＜5 cm	＜5 ng/ml	＜37 U/mL	≥0.05 ng/ml	≥10 mg/l	≥10 mg/l	＜3	≥90 %	No	0	internal validation set
288	Male	＜65	＜25 kg/m2	＜3	No	No	Laparoscopic surgery	Yes	No	Yes	No	＜30g/L	No	No	No	No	No	No	No	＜270 min	＜100 ml	T1~T2	N0	No	＜2	＜5 cm	＜5 ng/ml	＜37 U/mL	＜0.05 ng/ml	＜10 mg/l	≥10 mg/l	＜3	≥90 %	No	0	internal validation set
289	Male	＜65	≥25 kg/m2	＜3	No	No	Laparoscopic surgery	No	No	No	No	≥30g/L	No	Yes	No	No	Yes	No	No	＜270 min	＜100 ml	T1~T2	N1~N2	No	≥2	≥5 cm	＜5 ng/ml	＜37 U/mL	＜0.05 ng/ml	≥10 mg/l	＜10 mg/l	＜3	≥90 %	No	0	internal validation set
290	Male	＜65	＜25 kg/m2	＜3	Yes	No	Laparoscopic surgery	No	Yes	No	No	＜30g/L	No	No	Yes	No	No	No	No	＜270 min	≥100 ml	T1~T2	N0	No	＜2	≥5 cm	＜5 ng/ml	≥37 U/mL	≥0.05 ng/ml	＜10 mg/l	＜10 mg/l	＜3	≥90 %	Yes	0	internal validation set
291	Male	＜65	＜25 kg/m2	≥3	No	No	Open surgery	Yes	Yes	No	No	≥30g/L	Yes	No	Yes	No	No	No	No	＜270 min	≥100 ml	T1~T2	N1~N2	No	≥2	≥5 cm	＜5 ng/ml	＜37 U/mL	≥0.05 ng/ml	＜10 mg/l	＜10 mg/l	≥3	≥90 %	No	0	internal validation set
292	Male	＜65	＜25 kg/m2	＜3	No	No	Laparoscopic surgery	No	No	No	No	≥30g/L	Yes	Yes	No	No	No	No	No	≥270 min	≥100 ml	T1~T2	N0	No	≥2	＜5 cm	＜5 ng/ml	＜37 U/mL	＜0.05 ng/ml	≥10 mg/l	＜10 mg/l	≥3	≥90 %	No	0	internal validation set
293	Female	≥65	≥25 kg/m2	＜3	No	No	Laparoscopic surgery	No	No	No	No	＜30g/L	No	No	No	Yes	Yes	No	No	＜270 min	＜100 ml	T1~T2	N0	No	＜2	≥5 cm	＜5 ng/ml	≥37 U/mL	＜0.05 ng/ml	＜10 mg/l	＜10 mg/l	≥3	≥90 %	No	0	internal validation set
294	Male	≥65	＜25 kg/m2	＜3	No	No	Laparoscopic surgery	Yes	No	No	No	≥30g/L	Yes	No	No	Yes	No	No	No	＜270 min	≥100 ml	T1~T2	N0	No	＜2	＜5 cm	＜5 ng/ml	＜37 U/mL	＜0.05 ng/ml	≥10 mg/l	＜10 mg/l	≥3	≥90 %	No	0	internal validation set
295	Female	＜65	＜25 kg/m2	＜3	Yes	Yes	Laparoscopic surgery	No	No	Yes	No	≥30g/L	No	No	No	No	No	No	No	≥270 min	≥100 ml	T1~T2	N1~N2	Yes	＜2	≥5 cm	＜5 ng/ml	≥37 U/mL	＜0.05 ng/ml	＜10 mg/l	≥10 mg/l	＜3	≥90 %	No	0	internal validation set
296	Male	＜65	＜25 kg/m2	＜3	No	Yes	Open surgery	No	No	No	No	＜30g/L	No	No	No	Yes	No	No	No	≥270 min	＜100 ml	T1~T2	N1~N2	Yes	＜2	＜5 cm	≥5 ng/ml	＜37 U/mL	＜0.05 ng/ml	＜10 mg/l	＜10 mg/l	≥3	≥90 %	No	0	internal validation set
297	Female	＜65	≥25 kg/m2	＜3	No	No	Laparoscopic surgery	No	Yes	Yes	No	＜30g/L	No	No	No	Yes	No	No	No	≥270 min	＜100 ml	T1~T2	N0	No	＜2	≥5 cm	≥5 ng/ml	＜37 U/mL	＜0.05 ng/ml	＜10 mg/l	≥10 mg/l	＜3	≥90 %	No	0	internal validation set
298	Male	＜65	＜25 kg/m2	＜3	Yes	No	Laparoscopic surgery	No	No	Yes	Yes	≥30g/L	No	No	No	No	No	No	No	＜270 min	＜100 ml	T1~T2	N0	No	＜2	＜5 cm	＜5 ng/ml	＜37 U/mL	＜0.05 ng/ml	＜10 mg/l	＜10 mg/l	≥3	≥90 %	No	0	internal validation set
299	Male	＜65	＜25 kg/m2	≥3	No	Yes	Laparoscopic surgery	No	Yes	No	No	≥30g/L	No	No	No	Yes	No	No	No	＜270 min	＜100 ml	T1~T2	N0	No	＜2	＜5 cm	≥5 ng/ml	≥37 U/mL	＜0.05 ng/ml	＜10 mg/l	＜10 mg/l	＜3	≥90 %	No	0	internal validation set
300	Female	≥65	≥25 kg/m2	＜3	No	No	Laparoscopic surgery	No	Yes	No	No	≥30g/L	No	No	No	Yes	No	No	No	＜270 min	≥100 ml	T1~T2	N0	No	＜2	＜5 cm	＜5 ng/ml	≥37 U/mL	＜0.05 ng/ml	＜10 mg/l	＜10 mg/l	＜3	≥90 %	No	0	internal validation set
301	Male	≥65	≥25 kg/m2	≥3	Yes	No	Laparoscopic surgery	No	No	No	Yes	≥30g/L	No	No	Yes	No	No	No	No	≥270 min	≥100 ml	T1~T2	N0	No	＜2	＜5 cm	≥5 ng/ml	≥37 U/mL	≥0.05 ng/ml	＜10 mg/l	＜10 mg/l	≥3	≥90 %	Yes	0	internal validation set
302	Male	≥65	＜25 kg/m2	≥3	No	No	Laparoscopic surgery	No	No	Yes	No	≥30g/L	No	No	No	No	No	No	No	＜270 min	≥100 ml	T1~T2	N0	No	＜2	＜5 cm	≥5 ng/ml	＜37 U/mL	≥0.05 ng/ml	＜10 mg/l	＜10 mg/l	≥3	＜90 %	No	0	internal validation set
303	Male	＜65	＜25 kg/m2	＜3	No	No	Laparoscopic surgery	No	No	Yes	Yes	≥30g/L	No	No	No	No	No	No	No	≥270 min	＜100 ml	T1~T2	N0	No	≥2	≥5 cm	＜5 ng/ml	＜37 U/mL	＜0.05 ng/ml	＜10 mg/l	＜10 mg/l	≥3	＜90 %	No	0	internal validation set
304	Male	≥65	＜25 kg/m2	≥3	Yes	No	Laparoscopic surgery	No	No	No	Yes	≥30g/L	No	Yes	Yes	No	No	No	No	≥270 min	＜100 ml	T3~T4	N1~N2	No	≥2	＜5 cm	＜5 ng/ml	＜37 U/mL	＜0.05 ng/ml	＜10 mg/l	＜10 mg/l	≥3	≥90 %	No	0	internal validation set
305	Female	≥65	≥25 kg/m2	＜3	No	No	Laparoscopic surgery	Yes	Yes	No	No	≥30g/L	No	No	Yes	No	No	No	No	＜270 min	＜100 ml	T1~T2	N0	No	＜2	＜5 cm	＜5 ng/ml	＜37 U/mL	≥0.05 ng/ml	≥10 mg/l	＜10 mg/l	＜3	≥90 %	No	0	internal validation set
306	Male	≥65	＜25 kg/m2	＜3	No	No	Laparoscopic surgery	No	Yes	No	Yes	＜30g/L	No	No	No	No	No	No	No	≥270 min	≥100 ml	T1~T2	N0	No	≥2	＜5 cm	＜5 ng/ml	＜37 U/mL	＜0.05 ng/ml	＜10 mg/l	＜10 mg/l	≥3	≥90 %	No	0	internal validation set
307	Female	＜65	＜25 kg/m2	＜3	No	No	Laparoscopic surgery	Yes	No	No	No	＜30g/L	No	No	No	No	No	No	No	＜270 min	≥100 ml	T3~T4	N0	No	≥2	＜5 cm	＜5 ng/ml	＜37 U/mL	＜0.05 ng/ml	≥10 mg/l	＜10 mg/l	＜3	≥90 %	No	0	internal validation set
308	Male	＜65	＜25 kg/m2	＜3	No	No	Laparoscopic surgery	Yes	No	No	No	≥30g/L	No	No	Yes	No	No	Yes	No	≥270 min	＜100 ml	T1~T2	N0	No	＜2	＜5 cm	＜5 ng/ml	≥37 U/mL	＜0.05 ng/ml	≥10 mg/l	＜10 mg/l	≥3	≥90 %	No	0	internal validation set
309	Female	＜65	＜25 kg/m2	＜3	No	No	Open surgery	Yes	No	No	No	＜30g/L	No	No	No	No	No	No	Yes	＜270 min	≥100 ml	T3~T4	N0	No	＜2	＜5 cm	＜5 ng/ml	＜37 U/mL	＜0.05 ng/ml	≥10 mg/l	＜10 mg/l	＜3	≥90 %	No	0	internal validation set
310	Female	＜65	≥25 kg/m2	＜3	No	No	Open surgery	No	No	Yes	No	≥30g/L	Yes	No	No	No	Yes	Yes	Yes	＜270 min	≥100 ml	T1~T2	N0	No	＜2	＜5 cm	＜5 ng/ml	＜37 U/mL	＜0.05 ng/ml	＜10 mg/l	＜10 mg/l	＜3	≥90 %	No	0	internal validation set
311	Female	＜65	＜25 kg/m2	＜3	Yes	No	Laparoscopic surgery	No	No	No	No	≥30g/L	No	Yes	Yes	Yes	Yes	Yes	No	＜270 min	≥100 ml	T1~T2	N0	No	＜2	≥5 cm	＜5 ng/ml	＜37 U/mL	＜0.05 ng/ml	≥10 mg/l	≥10 mg/l	＜3	≥90 %	No	0	internal validation set
312	Female	＜65	＜25 kg/m2	≥3	Yes	Yes	Laparoscopic surgery	No	No	No	No	≥30g/L	No	Yes	No	No	No	No	Yes	＜270 min	≥100 ml	T1~T2	N1~N2	No	＜2	＜5 cm	＜5 ng/ml	＜37 U/mL	＜0.05 ng/ml	＜10 mg/l	＜10 mg/l	＜3	≥90 %	No	0	internal validation set
313	Female	≥65	≥25 kg/m2	≥3	No	Yes	Laparoscopic surgery	No	No	Yes	No	＜30g/L	No	No	No	No	No	No	No	≥270 min	≥100 ml	T1~T2	N1~N2	No	＜2	≥5 cm	＜5 ng/ml	≥37 U/mL	＜0.05 ng/ml	≥10 mg/l	＜10 mg/l	＜3	≥90 %	No	0	internal validation set
314	Female	≥65	≥25 kg/m2	≥3	No	Yes	Open surgery	Yes	No	Yes	No	≥30g/L	Yes	No	No	Yes	No	No	No	＜270 min	≥100 ml	T1~T2	N1~N2	No	＜2	≥5 cm	＜5 ng/ml	≥37 U/mL	＜0.05 ng/ml	＜10 mg/l	＜10 mg/l	＜3	≥90 %	No	0	internal validation set
315	Male	≥65	＜25 kg/m2	＜3	Yes	No	Laparoscopic surgery	No	No	No	No	≥30g/L	No	No	No	No	No	No	No	≥270 min	＜100 ml	T1~T2	N0	No	＜2	＜5 cm	＜5 ng/ml	＜37 U/mL	＜0.05 ng/ml	≥10 mg/l	≥10 mg/l	＜3	≥90 %	No	0	internal validation set
316	Female	＜65	＜25 kg/m2	＜3	No	No	Laparoscopic surgery	Yes	No	No	No	≥30g/L	No	No	No	Yes	No	No	No	≥270 min	＜100 ml	T1~T2	N1~N2	No	＜2	＜5 cm	≥5 ng/ml	＜37 U/mL	≥0.05 ng/ml	＜10 mg/l	＜10 mg/l	＜3	≥90 %	No	0	internal validation set
317	Female	≥65	＜25 kg/m2	＜3	No	No	Laparoscopic surgery	No	Yes	No	No	≥30g/L	No	No	No	No	No	No	No	＜270 min	＜100 ml	T1~T2	N0	No	＜2	＜5 cm	＜5 ng/ml	＜37 U/mL	≥0.05 ng/ml	≥10 mg/l	≥10 mg/l	＜3	≥90 %	No	0	internal validation set
318	Female	＜65	＜25 kg/m2	≥3	No	No	Laparoscopic surgery	No	No	Yes	No	≥30g/L	No	Yes	No	No	No	No	No	＜270 min	＜100 ml	T1~T2	N0	No	＜2	＜5 cm	≥5 ng/ml	＜37 U/mL	＜0.05 ng/ml	≥10 mg/l	≥10 mg/l	＜3	≥90 %	Yes	0	internal validation set
319	Female	＜65	＜25 kg/m2	≥3	No	No	Laparoscopic surgery	No	Yes	Yes	Yes	＜30g/L	No	No	No	No	No	No	No	＜270 min	＜100 ml	T3~T4	N0	No	≥2	＜5 cm	≥5 ng/ml	＜37 U/mL	≥0.05 ng/ml	＜10 mg/l	＜10 mg/l	＜3	≥90 %	Yes	0	internal validation set
320	Female	＜65	≥25 kg/m2	＜3	Yes	No	Laparoscopic surgery	Yes	No	No	No	＜30g/L	No	No	Yes	No	No	No	No	＜270 min	＜100 ml	T3~T4	N0	No	≥2	＜5 cm	＜5 ng/ml	＜37 U/mL	＜0.05 ng/ml	＜10 mg/l	≥10 mg/l	＜3	≥90 %	No	0	internal validation set
321	Female	＜65	＜25 kg/m2	＜3	No	No	Laparoscopic surgery	No	No	Yes	No	≥30g/L	No	Yes	Yes	No	No	No	No	＜270 min	≥100 ml	T1~T2	N0	No	＜2	＜5 cm	≥5 ng/ml	＜37 U/mL	＜0.05 ng/ml	＜10 mg/l	＜10 mg/l	≥3	≥90 %	No	0	internal validation set
322	Female	＜65	＜25 kg/m2	＜3	No	No	Open surgery	No	Yes	No	No	≥30g/L	No	No	No	Yes	No	No	No	≥270 min	≥100 ml	T3~T4	N0	Yes	＜2	≥5 cm	＜5 ng/ml	＜37 U/mL	＜0.05 ng/ml	＜10 mg/l	＜10 mg/l	≥3	≥90 %	No	0	internal validation set
323	Female	＜65	＜25 kg/m2	＜3	No	No	Laparoscopic surgery	No	No	Yes	No	＜30g/L	No	Yes	No	No	No	No	No	＜270 min	＜100 ml	T1~T2	N0	Yes	＜2	≥5 cm	≥5 ng/ml	≥37 U/mL	＜0.05 ng/ml	≥10 mg/l	≥10 mg/l	≥3	≥90 %	No	0	internal validation set
324	Male	＜65	≥25 kg/m2	≥3	Yes	No	Laparoscopic surgery	Yes	No	No	No	＜30g/L	No	No	Yes	Yes	No	No	No	≥270 min	＜100 ml	T1~T2	N1~N2	No	＜2	＜5 cm	＜5 ng/ml	≥37 U/mL	＜0.05 ng/ml	＜10 mg/l	＜10 mg/l	≥3	≥90 %	No	0	internal validation set
325	Female	＜65	＜25 kg/m2	≥3	No	Yes	Open surgery	No	No	No	No	≥30g/L	Yes	No	Yes	No	No	No	Yes	＜270 min	＜100 ml	T3~T4	N0	No	＜2	≥5 cm	＜5 ng/ml	＜37 U/mL	＜0.05 ng/ml	≥10 mg/l	＜10 mg/l	≥3	≥90 %	No	0	internal validation set
326	Female	＜65	＜25 kg/m2	＜3	No	No	Open surgery	No	No	No	Yes	＜30g/L	No	No	Yes	No	No	No	No	≥270 min	≥100 ml	T1~T2	N1~N2	No	＜2	≥5 cm	≥5 ng/ml	＜37 U/mL	＜0.05 ng/ml	≥10 mg/l	≥10 mg/l	＜3	＜90 %	No	0	internal validation set
327	Male	＜65	＜25 kg/m2	≥3	Yes	No	Laparoscopic surgery	No	Yes	No	No	≥30g/L	Yes	No	Yes	Yes	No	No	Yes	＜270 min	＜100 ml	T1~T2	N1~N2	Yes	＜2	≥5 cm	＜5 ng/ml	＜37 U/mL	＜0.05 ng/ml	＜10 mg/l	≥10 mg/l	≥3	＜90 %	No	0	internal validation set
328	Female	＜65	＜25 kg/m2	≥3	Yes	No	Laparoscopic surgery	No	No	No	No	≥30g/L	No	No	Yes	No	No	No	Yes	＜270 min	＜100 ml	T1~T2	N0	No	＜2	＜5 cm	≥5 ng/ml	＜37 U/mL	＜0.05 ng/ml	＜10 mg/l	＜10 mg/l	＜3	≥90 %	No	0	internal validation set
329	Male	＜65	＜25 kg/m2	＜3	No	Yes	Laparoscopic surgery	No	No	No	No	≥30g/L	Yes	No	No	No	No	No	No	＜270 min	＜100 ml	T3~T4	N1~N2	No	＜2	＜5 cm	＜5 ng/ml	＜37 U/mL	＜0.05 ng/ml	＜10 mg/l	＜10 mg/l	＜3	≥90 %	No	0	internal validation set
330	Male	≥65	＜25 kg/m2	＜3	No	No	Laparoscopic surgery	No	No	No	Yes	≥30g/L	Yes	No	No	Yes	No	No	No	＜270 min	＜100 ml	T1~T2	N1~N2	No	＜2	＜5 cm	＜5 ng/ml	＜37 U/mL	≥0.05 ng/ml	＜10 mg/l	＜10 mg/l	＜3	≥90 %	No	0	internal validation set
331	Male	＜65	≥25 kg/m2	≥3	No	Yes	Laparoscopic surgery	No	No	No	No	≥30g/L	No	No	No	Yes	No	Yes	No	＜270 min	＜100 ml	T1~T2	N0	Yes	≥2	＜5 cm	＜5 ng/ml	＜37 U/mL	≥0.05 ng/ml	＜10 mg/l	＜10 mg/l	＜3	≥90 %	No	0	internal validation set
332	Male	＜65	≥25 kg/m2	＜3	No	No	Laparoscopic surgery	No	No	No	No	≥30g/L	No	No	No	Yes	Yes	No	No	＜270 min	＜100 ml	T1~T2	N1~N2	No	≥2	≥5 cm	＜5 ng/ml	＜37 U/mL	＜0.05 ng/ml	＜10 mg/l	＜10 mg/l	＜3	≥90 %	No	0	internal validation set
333	Male	＜65	≥25 kg/m2	＜3	No	Yes	Laparoscopic surgery	No	No	No	No	＜30g/L	No	No	No	No	No	Yes	No	＜270 min	≥100 ml	T1~T2	N0	No	＜2	≥5 cm	＜5 ng/ml	≥37 U/mL	≥0.05 ng/ml	＜10 mg/l	＜10 mg/l	≥3	≥90 %	No	0	internal validation set
334	Male	＜65	＜25 kg/m2	≥3	Yes	No	Laparoscopic surgery	No	No	Yes	No	＜30g/L	No	Yes	No	No	Yes	No	No	＜270 min	＜100 ml	T1~T2	N0	No	≥2	＜5 cm	＜5 ng/ml	＜37 U/mL	≥0.05 ng/ml	＜10 mg/l	＜10 mg/l	＜3	≥90 %	No	0	internal validation set
335	Female	＜65	≥25 kg/m2	＜3	No	No	Laparoscopic surgery	Yes	No	No	Yes	＜30g/L	No	No	No	No	No	No	No	＜270 min	≥100 ml	T1~T2	N0	No	≥2	＜5 cm	＜5 ng/ml	＜37 U/mL	＜0.05 ng/ml	＜10 mg/l	＜10 mg/l	＜3	≥90 %	No	0	internal validation set
336	Female	≥65	＜25 kg/m2	＜3	Yes	No	Laparoscopic surgery	No	No	No	Yes	≥30g/L	No	No	No	No	No	No	No	＜270 min	≥100 ml	T1~T2	N1~N2	No	＜2	＜5 cm	＜5 ng/ml	＜37 U/mL	＜0.05 ng/ml	＜10 mg/l	＜10 mg/l	≥3	≥90 %	No	0	internal validation set
337	Female	≥65	＜25 kg/m2	＜3	No	No	Laparoscopic surgery	No	No	Yes	No	≥30g/L	No	No	No	No	No	No	No	＜270 min	≥100 ml	T1~T2	N0	No	＜2	＜5 cm	＜5 ng/ml	＜37 U/mL	＜0.05 ng/ml	≥10 mg/l	＜10 mg/l	＜3	≥90 %	No	0	internal validation set
338	Male	＜65	＜25 kg/m2	＜3	No	No	Laparoscopic surgery	No	No	No	No	≥30g/L	No	No	Yes	Yes	No	No	No	＜270 min	＜100 ml	T1~T2	N0	No	＜2	＜5 cm	＜5 ng/ml	＜37 U/mL	＜0.05 ng/ml	≥10 mg/l	＜10 mg/l	≥3	≥90 %	Yes	0	internal validation set
339	Male	＜65	＜25 kg/m2	＜3	No	No	Laparoscopic surgery	No	Yes	Yes	No	≥30g/L	No	No	Yes	No	No	No	No	＜270 min	＜100 ml	T1~T2	N0	No	＜2	≥5 cm	＜5 ng/ml	＜37 U/mL	＜0.05 ng/ml	≥10 mg/l	≥10 mg/l	＜3	≥90 %	No	0	internal validation set
340	Female	＜65	＜25 kg/m2	＜3	No	No	Laparoscopic surgery	No	No	No	No	＜30g/L	No	No	No	No	No	Yes	No	≥270 min	＜100 ml	T1~T2	N0	No	＜2	＜5 cm	＜5 ng/ml	≥37 U/mL	≥0.05 ng/ml	＜10 mg/l	≥10 mg/l	≥3	＜90 %	No	0	internal validation set
341	Female	＜65	≥25 kg/m2	≥3	Yes	No	Laparoscopic surgery	Yes	Yes	No	No	≥30g/L	No	No	Yes	No	No	No	No	≥270 min	≥100 ml	T1~T2	N0	No	＜2	＜5 cm	＜5 ng/ml	≥37 U/mL	≥0.05 ng/ml	＜10 mg/l	≥10 mg/l	＜3	＜90 %	Yes	0	internal validation set
342	Female	≥65	≥25 kg/m2	＜3	Yes	Yes	Laparoscopic surgery	No	No	No	No	≥30g/L	No	No	No	No	No	No	No	≥270 min	≥100 ml	T1~T2	N0	No	＜2	＜5 cm	≥5 ng/ml	＜37 U/mL	≥0.05 ng/ml	＜10 mg/l	＜10 mg/l	＜3	＜90 %	No	0	internal validation set
343	Female	＜65	＜25 kg/m2	≥3	No	Yes	Laparoscopic surgery	No	No	No	No	≥30g/L	No	No	No	No	No	No	No	≥270 min	＜100 ml	T3~T4	N0	No	≥2	≥5 cm	＜5 ng/ml	＜37 U/mL	＜0.05 ng/ml	≥10 mg/l	＜10 mg/l	≥3	≥90 %	No	0	internal validation set
344	Male	≥65	≥25 kg/m2	＜3	Yes	No	Laparoscopic surgery	No	No	No	No	≥30g/L	Yes	No	Yes	No	No	No	No	＜270 min	＜100 ml	T1~T2	N0	No	＜2	＜5 cm	≥5 ng/ml	＜37 U/mL	＜0.05 ng/ml	＜10 mg/l	≥10 mg/l	≥3	≥90 %	No	0	internal validation set
345	Female	＜65	＜25 kg/m2	＜3	No	Yes	Laparoscopic surgery	No	No	No	No	≥30g/L	No	No	No	No	No	Yes	No	＜270 min	＜100 ml	T1~T2	N1~N2	No	＜2	＜5 cm	≥5 ng/ml	＜37 U/mL	＜0.05 ng/ml	＜10 mg/l	≥10 mg/l	≥3	＜90 %	No	0	internal validation set
346	Male	≥65	＜25 kg/m2	≥3	Yes	No	Laparoscopic surgery	No	No	No	No	≥30g/L	Yes	No	No	Yes	No	No	Yes	＜270 min	＜100 ml	T1~T2	N0	No	＜2	≥5 cm	≥5 ng/ml	＜37 U/mL	＜0.05 ng/ml	＜10 mg/l	＜10 mg/l	＜3	＜90 %	No	0	internal validation set
347	Male	≥65	＜25 kg/m2	＜3	No	No	Laparoscopic surgery	No	No	No	No	≥30g/L	No	No	No	No	No	No	Yes	＜270 min	＜100 ml	T1~T2	N0	No	≥2	＜5 cm	＜5 ng/ml	＜37 U/mL	＜0.05 ng/ml	＜10 mg/l	＜10 mg/l	＜3	＜90 %	No	0	internal validation set
348	Female	≥65	≥25 kg/m2	＜3	No	No	Laparoscopic surgery	No	No	Yes	No	≥30g/L	Yes	Yes	Yes	Yes	No	No	No	＜270 min	＜100 ml	T1~T2	N0	No	＜2	＜5 cm	＜5 ng/ml	＜37 U/mL	＜0.05 ng/ml	＜10 mg/l	≥10 mg/l	＜3	≥90 %	No	0	internal validation set
349	Female	＜65	＜25 kg/m2	＜3	No	No	Laparoscopic surgery	Yes	No	Yes	No	≥30g/L	No	No	No	No	No	No	No	＜270 min	＜100 ml	T1~T2	N1~N2	No	＜2	＜5 cm	＜5 ng/ml	≥37 U/mL	＜0.05 ng/ml	＜10 mg/l	≥10 mg/l	＜3	≥90 %	No	0	internal validation set
350	Male	＜65	≥25 kg/m2	＜3	No	No	Laparoscopic surgery	Yes	Yes	No	Yes	＜30g/L	No	Yes	Yes	Yes	No	No	Yes	≥270 min	＜100 ml	T1~T2	N0	No	＜2	＜5 cm	＜5 ng/ml	＜37 U/mL	＜0.05 ng/ml	＜10 mg/l	＜10 mg/l	≥3	≥90 %	No	0	internal validation set
351	Male	＜65	＜25 kg/m2	＜3	Yes	Yes	Laparoscopic surgery	No	No	No	No	≥30g/L	No	Yes	Yes	No	No	No	Yes	＜270 min	＜100 ml	T1~T2	N1~N2	No	＜2	＜5 cm	＜5 ng/ml	＜37 U/mL	＜0.05 ng/ml	＜10 mg/l	≥10 mg/l	＜3	≥90 %	No	0	internal validation set
352	Female	＜65	＜25 kg/m2	≥3	Yes	Yes	Laparoscopic surgery	No	Yes	No	No	≥30g/L	No	No	No	No	No	No	No	＜270 min	≥100 ml	T3~T4	N0	No	≥2	＜5 cm	＜5 ng/ml	＜37 U/mL	≥0.05 ng/ml	＜10 mg/l	＜10 mg/l	≥3	≥90 %	No	0	internal validation set
353	Male	＜65	≥25 kg/m2	≥3	Yes	No	Open surgery	No	No	No	No	≥30g/L	No	No	No	No	Yes	No	No	＜270 min	＜100 ml	T3~T4	N0	No	≥2	＜5 cm	＜5 ng/ml	＜37 U/mL	≥0.05 ng/ml	＜10 mg/l	＜10 mg/l	＜3	≥90 %	Yes	0	internal validation set
354	Female	＜65	＜25 kg/m2	＜3	No	No	Laparoscopic surgery	Yes	No	No	No	＜30g/L	No	Yes	No	No	Yes	Yes	No	≥270 min	＜100 ml	T1~T2	N0	No	＜2	＜5 cm	＜5 ng/ml	＜37 U/mL	≥0.05 ng/ml	＜10 mg/l	＜10 mg/l	≥3	≥90 %	No	0	internal validation set
355	Male	＜65	≥25 kg/m2	＜3	No	No	Open surgery	Yes	No	No	No	≥30g/L	No	No	No	No	Yes	No	No	＜270 min	＜100 ml	T1~T2	N0	No	＜2	≥5 cm	＜5 ng/ml	＜37 U/mL	＜0.05 ng/ml	＜10 mg/l	＜10 mg/l	＜3	≥90 %	No	0	internal validation set
356	Male	≥65	≥25 kg/m2	≥3	No	No	Laparoscopic surgery	No	No	No	No	＜30g/L	No	No	No	No	No	No	No	＜270 min	＜100 ml	T1~T2	N0	Yes	＜2	＜5 cm	＜5 ng/ml	＜37 U/mL	＜0.05 ng/ml	＜10 mg/l	＜10 mg/l	＜3	≥90 %	No	0	internal validation set
357	Male	＜65	＜25 kg/m2	＜3	Yes	No	Open surgery	Yes	No	No	No	≥30g/L	No	No	No	No	No	No	No	≥270 min	＜100 ml	T3~T4	N1~N2	Yes	＜2	≥5 cm	＜5 ng/ml	＜37 U/mL	＜0.05 ng/ml	＜10 mg/l	＜10 mg/l	＜3	≥90 %	No	0	internal validation set
358	Male	≥65	＜25 kg/m2	≥3	No	No	Laparoscopic surgery	No	No	No	No	≥30g/L	No	No	No	No	No	No	No	＜270 min	＜100 ml	T1~T2	N1~N2	Yes	＜2	≥5 cm	＜5 ng/ml	＜37 U/mL	≥0.05 ng/ml	＜10 mg/l	＜10 mg/l	＜3	≥90 %	No	0	internal validation set
359	Male	＜65	≥25 kg/m2	＜3	No	No	Laparoscopic surgery	No	No	No	No	≥30g/L	No	No	No	Yes	No	No	No	≥270 min	＜100 ml	T3~T4	N0	No	≥2	＜5 cm	＜5 ng/ml	＜37 U/mL	＜0.05 ng/ml	＜10 mg/l	＜10 mg/l	＜3	≥90 %	No	0	internal validation set
360	Male	≥65	＜25 kg/m2	＜3	No	Yes	Laparoscopic surgery	Yes	No	No	No	≥30g/L	No	No	No	No	No	No	No	＜270 min	≥100 ml	T3~T4	N1~N2	No	＜2	＜5 cm	≥5 ng/ml	≥37 U/mL	＜0.05 ng/ml	＜10 mg/l	＜10 mg/l	＜3	≥90 %	No	0	internal validation set
361	Male	＜65	＜25 kg/m2	＜3	No	No	Laparoscopic surgery	No	No	No	Yes	≥30g/L	Yes	No	Yes	No	No	No	No	≥270 min	＜100 ml	T1~T2	N1~N2	No	＜2	＜5 cm	≥5 ng/ml	≥37 U/mL	＜0.05 ng/ml	＜10 mg/l	＜10 mg/l	＜3	≥90 %	No	0	internal validation set
362	Female	≥65	≥25 kg/m2	＜3	Yes	No	Laparoscopic surgery	No	No	No	Yes	≥30g/L	Yes	No	Yes	No	No	No	No	＜270 min	＜100 ml	T1~T2	N0	No	＜2	＜5 cm	＜5 ng/ml	＜37 U/mL	＜0.05 ng/ml	≥10 mg/l	＜10 mg/l	＜3	≥90 %	No	0	internal validation set
363	Female	≥65	＜25 kg/m2	≥3	No	No	Open surgery	No	No	No	No	≥30g/L	Yes	No	No	Yes	No	No	No	＜270 min	＜100 ml	T1~T2	N0	No	≥2	≥5 cm	≥5 ng/ml	＜37 U/mL	＜0.05 ng/ml	≥10 mg/l	≥10 mg/l	＜3	≥90 %	Yes	0	internal validation set
364	Male	＜65	＜25 kg/m2	＜3	Yes	No	Laparoscopic surgery	No	No	No	Yes	≥30g/L	No	No	Yes	No	No	No	No	＜270 min	＜100 ml	T1~T2	N0	No	＜2	≥5 cm	＜5 ng/ml	≥37 U/mL	＜0.05 ng/ml	≥10 mg/l	＜10 mg/l	＜3	≥90 %	No	0	internal validation set
365	Male	＜65	≥25 kg/m2	≥3	No	Yes	Open surgery	No	No	No	No	＜30g/L	No	Yes	Yes	Yes	No	No	No	＜270 min	＜100 ml	T1~T2	N0	No	＜2	≥5 cm	＜5 ng/ml	＜37 U/mL	＜0.05 ng/ml	＜10 mg/l	＜10 mg/l	≥3	≥90 %	Yes	0	internal validation set
366	Male	＜65	＜25 kg/m2	＜3	Yes	No	Open surgery	No	Yes	No	Yes	≥30g/L	No	No	Yes	Yes	No	Yes	No	＜270 min	≥100 ml	T1~T2	N1~N2	No	＜2	＜5 cm	≥5 ng/ml	≥37 U/mL	＜0.05 ng/ml	＜10 mg/l	＜10 mg/l	＜3	≥90 %	No	0	internal validation set
367	Male	＜65	＜25 kg/m2	＜3	No	Yes	Laparoscopic surgery	No	Yes	No	No	＜30g/L	No	No	No	Yes	No	No	No	＜270 min	＜100 ml	T1~T2	N1~N2	No	＜2	＜5 cm	＜5 ng/ml	≥37 U/mL	＜0.05 ng/ml	＜10 mg/l	＜10 mg/l	≥3	≥90 %	No	0	internal validation set
368	Female	＜65	＜25 kg/m2	＜3	Yes	Yes	Laparoscopic surgery	Yes	Yes	Yes	No	＜30g/L	No	Yes	Yes	Yes	No	No	No	＜270 min	＜100 ml	T1~T2	N1~N2	No	＜2	＜5 cm	＜5 ng/ml	＜37 U/mL	＜0.05 ng/ml	＜10 mg/l	＜10 mg/l	≥3	≥90 %	No	0	internal validation set
369	Male	＜65	≥25 kg/m2	＜3	Yes	No	Laparoscopic surgery	No	No	No	No	≥30g/L	No	No	Yes	No	No	No	No	＜270 min	≥100 ml	T1~T2	N0	No	＜2	＜5 cm	＜5 ng/ml	≥37 U/mL	＜0.05 ng/ml	≥10 mg/l	＜10 mg/l	≥3	＜90 %	No	0	internal validation set
370	Female	＜65	＜25 kg/m2	＜3	No	No	Open surgery	Yes	No	No	No	≥30g/L	No	No	No	No	No	No	No	≥270 min	＜100 ml	T1~T2	N0	No	＜2	＜5 cm	≥5 ng/ml	＜37 U/mL	＜0.05 ng/ml	≥10 mg/l	＜10 mg/l	＜3	＜90 %	Yes	0	internal validation set
371	Male	＜65	＜25 kg/m2	≥3	No	No	Laparoscopic surgery	Yes	No	Yes	No	＜30g/L	No	No	No	Yes	No	No	No	≥270 min	≥100 ml	T3~T4	N0	No	＜2	＜5 cm	＜5 ng/ml	＜37 U/mL	＜0.05 ng/ml	≥10 mg/l	＜10 mg/l	≥3	≥90 %	No	0	internal validation set
372	Male	＜65	＜25 kg/m2	＜3	No	Yes	Laparoscopic surgery	No	No	No	No	≥30g/L	No	No	No	No	No	Yes	No	＜270 min	＜100 ml	T3~T4	N0	No	＜2	＜5 cm	≥5 ng/ml	＜37 U/mL	＜0.05 ng/ml	＜10 mg/l	＜10 mg/l	＜3	＜90 %	No	0	internal validation set
373	Female	≥65	＜25 kg/m2	＜3	No	No	Open surgery	Yes	No	No	No	≥30g/L	No	No	No	Yes	No	No	Yes	＜270 min	＜100 ml	T1~T2	N0	No	＜2	＜5 cm	＜5 ng/ml	＜37 U/mL	＜0.05 ng/ml	＜10 mg/l	≥10 mg/l	≥3	≥90 %	No	0	internal validation set
374	Male	＜65	＜25 kg/m2	＜3	No	No	Laparoscopic surgery	Yes	No	No	No	≥30g/L	No	No	No	No	No	No	No	≥270 min	＜100 ml	T1~T2	N1~N2	No	≥2	＜5 cm	≥5 ng/ml	＜37 U/mL	＜0.05 ng/ml	＜10 mg/l	＜10 mg/l	≥3	≥90 %	No	0	internal validation set
375	Male	≥65	≥25 kg/m2	＜3	Yes	No	Laparoscopic surgery	No	No	No	No	≥30g/L	Yes	No	Yes	No	No	No	No	≥270 min	＜100 ml	T1~T2	N0	No	＜2	＜5 cm	＜5 ng/ml	＜37 U/mL	＜0.05 ng/ml	≥10 mg/l	≥10 mg/l	＜3	≥90 %	No	0	internal validation set
376	Male	≥65	≥25 kg/m2	≥3	Yes	No	Laparoscopic surgery	No	No	No	No	≥30g/L	Yes	No	No	No	No	Yes	Yes	＜270 min	＜100 ml	T3~T4	N0	No	≥2	≥5 cm	＜5 ng/ml	＜37 U/mL	≥0.05 ng/ml	＜10 mg/l	＜10 mg/l	＜3	≥90 %	No	0	internal validation set
377	Male	＜65	＜25 kg/m2	≥3	No	No	Laparoscopic surgery	No	No	No	No	≥30g/L	No	No	Yes	No	No	No	No	＜270 min	＜100 ml	T1~T2	N1~N2	No	＜2	≥5 cm	≥5 ng/ml	＜37 U/mL	≥0.05 ng/ml	＜10 mg/l	＜10 mg/l	＜3	≥90 %	No	0	internal validation set
378	Female	＜65	＜25 kg/m2	＜3	Yes	No	Laparoscopic surgery	No	No	No	No	≥30g/L	No	No	No	No	Yes	No	No	＜270 min	＜100 ml	T3~T4	N1~N2	No	＜2	＜5 cm	≥5 ng/ml	≥37 U/mL	＜0.05 ng/ml	＜10 mg/l	＜10 mg/l	＜3	≥90 %	No	0	internal validation set
379	Female	＜65	≥25 kg/m2	＜3	No	No	Laparoscopic surgery	No	No	No	No	≥30g/L	Yes	Yes	No	No	Yes	No	No	＜270 min	＜100 ml	T1~T2	N0	No	＜2	≥5 cm	＜5 ng/ml	＜37 U/mL	＜0.05 ng/ml	＜10 mg/l	＜10 mg/l	＜3	≥90 %	No	0	internal validation set
380	Female	＜65	≥25 kg/m2	＜3	Yes	No	Laparoscopic surgery	No	Yes	Yes	No	≥30g/L	No	Yes	Yes	No	No	No	No	≥270 min	≥100 ml	T1~T2	N1~N2	No	＜2	＜5 cm	＜5 ng/ml	≥37 U/mL	≥0.05 ng/ml	＜10 mg/l	＜10 mg/l	＜3	≥90 %	No	0	internal validation set
381	Male	＜65	＜25 kg/m2	＜3	No	No	Laparoscopic surgery	No	No	No	No	＜30g/L	No	No	Yes	Yes	No	No	No	＜270 min	＜100 ml	T3~T4	N1~N2	No	＜2	＜5 cm	＜5 ng/ml	＜37 U/mL	≥0.05 ng/ml	＜10 mg/l	＜10 mg/l	＜3	≥90 %	No	0	internal validation set
382	Male	＜65	＜25 kg/m2	＜3	Yes	No	Laparoscopic surgery	No	No	No	Yes	＜30g/L	No	No	No	Yes	No	No	No	≥270 min	＜100 ml	T1~T2	N0	No	＜2	≥5 cm	＜5 ng/ml	≥37 U/mL	＜0.05 ng/ml	＜10 mg/l	＜10 mg/l	≥3	≥90 %	No	0	internal validation set
383	Female	＜65	≥25 kg/m2	≥3	Yes	No	Laparoscopic surgery	No	No	No	No	≥30g/L	No	Yes	No	No	No	No	No	＜270 min	＜100 ml	T1~T2	N0	No	＜2	≥5 cm	＜5 ng/ml	＜37 U/mL	＜0.05 ng/ml	＜10 mg/l	≥10 mg/l	≥3	≥90 %	No	0	internal validation set
384	Female	≥65	≥25 kg/m2	＜3	No	No	Laparoscopic surgery	No	Yes	No	No	≥30g/L	No	No	No	No	No	No	No	＜270 min	＜100 ml	T3~T4	N1~N2	No	＜2	＜5 cm	＜5 ng/ml	≥37 U/mL	＜0.05 ng/ml	＜10 mg/l	＜10 mg/l	≥3	＜90 %	No	0	internal validation set
385	Male	≥65	＜25 kg/m2	＜3	No	Yes	Laparoscopic surgery	No	Yes	Yes	No	＜30g/L	No	No	No	No	No	No	No	＜270 min	≥100 ml	T1~T2	N0	Yes	＜2	≥5 cm	＜5 ng/ml	＜37 U/mL	＜0.05 ng/ml	＜10 mg/l	≥10 mg/l	＜3	＜90 %	No	0	internal validation set
386	Female	≥65	＜25 kg/m2	≥3	No	No	Open surgery	Yes	No	Yes	No	≥30g/L	Yes	No	Yes	No	Yes	No	No	＜270 min	＜100 ml	T3~T4	N0	Yes	＜2	＜5 cm	＜5 ng/ml	≥37 U/mL	≥0.05 ng/ml	＜10 mg/l	＜10 mg/l	＜3	＜90 %	No	0	internal validation set
387	Male	≥65	＜25 kg/m2	＜3	No	Yes	Laparoscopic surgery	No	No	No	No	≥30g/L	Yes	No	Yes	No	No	No	No	＜270 min	≥100 ml	T3~T4	N1~N2	No	＜2	＜5 cm	＜5 ng/ml	＜37 U/mL	≥0.05 ng/ml	＜10 mg/l	＜10 mg/l	＜3	≥90 %	No	0	internal validation set
388	Male	＜65	＜25 kg/m2	＜3	Yes	No	Open surgery	No	No	No	Yes	≥30g/L	No	No	No	Yes	No	No	No	＜270 min	＜100 ml	T3~T4	N0	No	＜2	≥5 cm	＜5 ng/ml	≥37 U/mL	＜0.05 ng/ml	＜10 mg/l	≥10 mg/l	≥3	≥90 %	No	0	internal validation set
389	Female	≥65	＜25 kg/m2	＜3	Yes	No	Laparoscopic surgery	No	No	No	No	≥30g/L	No	No	No	Yes	No	No	No	＜270 min	＜100 ml	T1~T2	N0	No	＜2	＜5 cm	＜5 ng/ml	≥37 U/mL	＜0.05 ng/ml	≥10 mg/l	≥10 mg/l	＜3	＜90 %	No	0	internal validation set
390	Male	＜65	≥25 kg/m2	＜3	No	No	Laparoscopic surgery	Yes	No	No	No	≥30g/L	No	No	No	No	No	No	No	＜270 min	＜100 ml	T1~T2	N0	No	＜2	≥5 cm	＜5 ng/ml	＜37 U/mL	＜0.05 ng/ml	＜10 mg/l	≥10 mg/l	≥3	＜90 %	No	0	internal validation set
391	Female	＜65	≥25 kg/m2	＜3	Yes	No	Laparoscopic surgery	No	No	No	No	≥30g/L	Yes	No	No	No	No	No	No	≥270 min	≥100 ml	T1~T2	N1~N2	No	＜2	≥5 cm	≥5 ng/ml	＜37 U/mL	＜0.05 ng/ml	＜10 mg/l	＜10 mg/l	≥3	≥90 %	No	0	internal validation set
392	Male	＜65	≥25 kg/m2	＜3	Yes	No	Laparoscopic surgery	Yes	No	No	No	≥30g/L	Yes	No	No	No	No	No	No	＜270 min	＜100 ml	T1~T2	N1~N2	No	＜2	＜5 cm	≥5 ng/ml	＜37 U/mL	＜0.05 ng/ml	≥10 mg/l	≥10 mg/l	≥3	≥90 %	Yes	0	internal validation set
393	Male	＜65	＜25 kg/m2	＜3	No	No	Laparoscopic surgery	No	No	No	No	≥30g/L	No	No	No	No	No	No	No	≥270 min	＜100 ml	T1~T2	N0	No	＜2	＜5 cm	＜5 ng/ml	＜37 U/mL	＜0.05 ng/ml	＜10 mg/l	≥10 mg/l	＜3	≥90 %	No	0	internal validation set
394	Female	＜65	＜25 kg/m2	＜3	No	No	Laparoscopic surgery	Yes	No	No	No	≥30g/L	No	No	No	No	No	No	No	＜270 min	≥100 ml	T1~T2	N0	No	＜2	＜5 cm	＜5 ng/ml	＜37 U/mL	≥0.05 ng/ml	＜10 mg/l	＜10 mg/l	＜3	≥90 %	No	0	internal validation set
395	Male	＜65	＜25 kg/m2	＜3	Yes	Yes	Laparoscopic surgery	Yes	No	No	No	≥30g/L	No	Yes	No	No	No	No	Yes	≥270 min	＜100 ml	T1~T2	N0	No	＜2	＜5 cm	＜5 ng/ml	＜37 U/mL	≥0.05 ng/ml	＜10 mg/l	＜10 mg/l	＜3	≥90 %	No	0	internal validation set
396	Male	≥65	＜25 kg/m2	≥3	No	Yes	Laparoscopic surgery	No	No	No	No	＜30g/L	No	No	No	No	No	No	No	≥270 min	＜100 ml	T1~T2	N0	No	＜2	＜5 cm	＜5 ng/ml	＜37 U/mL	＜0.05 ng/ml	≥10 mg/l	＜10 mg/l	≥3	≥90 %	No	0	internal validation set
397	Male	＜65	＜25 kg/m2	＜3	No	Yes	Open surgery	No	No	No	No	≥30g/L	No	No	Yes	No	No	Yes	No	＜270 min	≥100 ml	T1~T2	N0	No	＜2	＜5 cm	＜5 ng/ml	＜37 U/mL	＜0.05 ng/ml	≥10 mg/l	＜10 mg/l	≥3	≥90 %	No	0	internal validation set
398	Female	＜65	≥25 kg/m2	＜3	No	No	Open surgery	No	Yes	Yes	Yes	≥30g/L	No	No	No	No	No	No	Yes	＜270 min	＜100 ml	T3~T4	N0	No	＜2	＜5 cm	＜5 ng/ml	＜37 U/mL	＜0.05 ng/ml	＜10 mg/l	＜10 mg/l	≥3	≥90 %	No	0	internal validation set
399	Male	≥65	＜25 kg/m2	＜3	No	No	Laparoscopic surgery	No	No	Yes	Yes	≥30g/L	Yes	No	Yes	No	No	No	Yes	＜270 min	＜100 ml	T1~T2	N1~N2	No	＜2	＜5 cm	≥5 ng/ml	＜37 U/mL	＜0.05 ng/ml	≥10 mg/l	＜10 mg/l	＜3	≥90 %	No	0	internal validation set
400	Male	＜65	＜25 kg/m2	≥3	No	No	Open surgery	No	No	No	No	＜30g/L	No	No	Yes	Yes	No	No	Yes	＜270 min	＜100 ml	T1~T2	N0	No	＜2	＜5 cm	≥5 ng/ml	≥37 U/mL	＜0.05 ng/ml	≥10 mg/l	＜10 mg/l	≥3	≥90 %	No	0	internal validation set
401	Female	≥65	＜25 kg/m2	＜3	No	No	Laparoscopic surgery	No	No	Yes	Yes	≥30g/L	Yes	No	No	No	No	No	No	＜270 min	≥100 ml	T1~T2	N1~N2	No	＜2	＜5 cm	＜5 ng/ml	≥37 U/mL	＜0.05 ng/ml	＜10 mg/l	≥10 mg/l	≥3	≥90 %	No	0	internal validation set
402	Male	≥65	＜25 kg/m2	≥3	No	No	Open surgery	No	No	Yes	No	＜30g/L	No	No	Yes	Yes	No	No	No	＜270 min	＜100 ml	T1~T2	N0	No	＜2	＜5 cm	≥5 ng/ml	＜37 U/mL	＜0.05 ng/ml	≥10 mg/l	≥10 mg/l	≥3	≥90 %	No	0	internal validation set
403	Female	＜65	≥25 kg/m2	≥3	Yes	No	Laparoscopic surgery	No	No	No	No	≥30g/L	Yes	No	No	No	No	No	No	＜270 min	＜100 ml	T1~T2	N0	No	＜2	＜5 cm	≥5 ng/ml	＜37 U/mL	＜0.05 ng/ml	＜10 mg/l	＜10 mg/l	≥3	≥90 %	No	0	internal validation set
404	Female	＜65	≥25 kg/m2	＜3	Yes	Yes	Laparoscopic surgery	Yes	No	No	No	≥30g/L	Yes	No	No	No	Yes	No	No	≥270 min	＜100 ml	T1~T2	N0	No	＜2	≥5 cm	＜5 ng/ml	≥37 U/mL	＜0.05 ng/ml	≥10 mg/l	＜10 mg/l	≥3	≥90 %	No	0	internal validation set
405	Male	＜65	≥25 kg/m2	＜3	No	Yes	Laparoscopic surgery	No	No	No	No	≥30g/L	No	No	Yes	No	Yes	No	No	≥270 min	＜100 ml	T3~T4	N0	No	＜2	≥5 cm	≥5 ng/ml	≥37 U/mL	＜0.05 ng/ml	＜10 mg/l	＜10 mg/l	＜3	≥90 %	No	0	internal validation set
406	Male	＜65	＜25 kg/m2	≥3	No	Yes	Laparoscopic surgery	Yes	No	No	No	≥30g/L	No	No	No	No	No	No	No	＜270 min	≥100 ml	T1~T2	N1~N2	No	＜2	＜5 cm	＜5 ng/ml	＜37 U/mL	＜0.05 ng/ml	＜10 mg/l	＜10 mg/l	＜3	≥90 %	No	0	internal validation set
407	Male	＜65	＜25 kg/m2	＜3	Yes	No	Laparoscopic surgery	Yes	Yes	Yes	No	≥30g/L	No	Yes	No	Yes	No	No	No	＜270 min	＜100 ml	T1~T2	N1~N2	No	＜2	≥5 cm	≥5 ng/ml	＜37 U/mL	＜0.05 ng/ml	＜10 mg/l	＜10 mg/l	＜3	≥90 %	No	0	internal validation set
408	Male	＜65	＜25 kg/m2	＜3	Yes	No	Laparoscopic surgery	No	Yes	No	No	≥30g/L	No	Yes	No	No	No	No	No	＜270 min	≥100 ml	T1~T2	N0	No	＜2	＜5 cm	≥5 ng/ml	≥37 U/mL	≥0.05 ng/ml	≥10 mg/l	＜10 mg/l	≥3	≥90 %	No	0	internal validation set
409	Female	＜65	＜25 kg/m2	＜3	No	Yes	Laparoscopic surgery	Yes	No	No	Yes	≥30g/L	No	No	No	No	No	Yes	No	＜270 min	≥100 ml	T1~T2	N0	Yes	≥2	≥5 cm	＜5 ng/ml	≥37 U/mL	≥0.05 ng/ml	≥10 mg/l	＜10 mg/l	≥3	＜90 %	No	0	internal validation set
410	Male	＜65	＜25 kg/m2	＜3	No	Yes	Laparoscopic surgery	No	No	Yes	No	≥30g/L	No	No	No	No	No	No	No	＜270 min	＜100 ml	T1~T2	N0	No	≥2	＜5 cm	≥5 ng/ml	＜37 U/mL	≥0.05 ng/ml	≥10 mg/l	＜10 mg/l	＜3	＜90 %	No	0	internal validation set
411	Female	＜65	≥25 kg/m2	≥3	No	No	Open surgery	No	No	No	Yes	≥30g/L	No	No	No	No	No	No	No	＜270 min	＜100 ml	T1~T2	N0	No	＜2	＜5 cm	＜5 ng/ml	≥37 U/mL	＜0.05 ng/ml	＜10 mg/l	＜10 mg/l	＜3	≥90 %	No	0	internal validation set
412	Male	≥65	＜25 kg/m2	＜3	No	No	Laparoscopic surgery	No	No	No	No	＜30g/L	No	No	No	No	No	No	No	≥270 min	＜100 ml	T1~T2	N1~N2	No	＜2	＜5 cm	＜5 ng/ml	≥37 U/mL	≥0.05 ng/ml	＜10 mg/l	＜10 mg/l	≥3	≥90 %	No	0	internal validation set
413	Male	＜65	≥25 kg/m2	＜3	No	No	Open surgery	No	No	No	Yes	≥30g/L	No	No	Yes	No	No	No	No	≥270 min	＜100 ml	T1~T2	N0	Yes	＜2	＜5 cm	＜5 ng/ml	＜37 U/mL	≥0.05 ng/ml	＜10 mg/l	＜10 mg/l	≥3	≥90 %	No	0	internal validation set
414	Female	＜65	＜25 kg/m2	≥3	Yes	Yes	Laparoscopic surgery	No	No	No	No	＜30g/L	No	No	Yes	Yes	No	No	No	≥270 min	≥100 ml	T1~T2	N0	No	＜2	＜5 cm	＜5 ng/ml	＜37 U/mL	＜0.05 ng/ml	＜10 mg/l	≥10 mg/l	≥3	≥90 %	No	0	internal validation set
415	Male	≥65	≥25 kg/m2	＜3	No	Yes	Laparoscopic surgery	No	No	Yes	No	≥30g/L	Yes	No	No	No	No	No	No	＜270 min	＜100 ml	T1~T2	N0	No	＜2	＜5 cm	≥5 ng/ml	＜37 U/mL	＜0.05 ng/ml	＜10 mg/l	＜10 mg/l	＜3	≥90 %	No	0	internal validation set
416	Female	≥65	＜25 kg/m2	＜3	Yes	No	Open surgery	No	No	No	Yes	≥30g/L	Yes	No	Yes	No	No	No	No	＜270 min	＜100 ml	T1~T2	N0	No	＜2	＜5 cm	＜5 ng/ml	＜37 U/mL	＜0.05 ng/ml	＜10 mg/l	＜10 mg/l	≥3	≥90 %	No	0	internal validation set
417	Male	＜65	＜25 kg/m2	＜3	No	No	Laparoscopic surgery	No	Yes	Yes	No	≥30g/L	No	No	Yes	Yes	No	No	No	＜270 min	＜100 ml	T1~T2	N0	No	＜2	＜5 cm	≥5 ng/ml	＜37 U/mL	＜0.05 ng/ml	＜10 mg/l	＜10 mg/l	≥3	≥90 %	No	0	internal validation set
418	Male	≥65	＜25 kg/m2	＜3	Yes	No	Open surgery	No	Yes	No	No	≥30g/L	No	No	Yes	No	No	No	No	＜270 min	＜100 ml	T1~T2	N1~N2	No	＜2	＜5 cm	＜5 ng/ml	＜37 U/mL	＜0.05 ng/ml	＜10 mg/l	＜10 mg/l	＜3	≥90 %	Yes	0	internal validation set
419	Male	＜65	＜25 kg/m2	＜3	No	Yes	Laparoscopic surgery	No	No	No	No	≥30g/L	No	No	No	No	No	No	No	≥270 min	≥100 ml	T1~T2	N1~N2	No	＜2	＜5 cm	＜5 ng/ml	≥37 U/mL	＜0.05 ng/ml	＜10 mg/l	＜10 mg/l	＜3	≥90 %	Yes	0	internal validation set
420	Female	＜65	＜25 kg/m2	＜3	Yes	No	Laparoscopic surgery	No	Yes	No	No	≥30g/L	Yes	No	Yes	No	No	No	No	＜270 min	≥100 ml	T1~T2	N0	No	＜2	＜5 cm	＜5 ng/ml	＜37 U/mL	＜0.05 ng/ml	≥10 mg/l	≥10 mg/l	＜3	＜90 %	No	0	internal validation set
421	Female	＜65	＜25 kg/m2	≥3	No	No	Laparoscopic surgery	No	No	No	No	≥30g/L	No	No	No	No	No	No	No	≥270 min	＜100 ml	T1~T2	N0	No	≥2	＜5 cm	≥5 ng/ml	≥37 U/mL	＜0.05 ng/ml	＜10 mg/l	≥10 mg/l	＜3	≥90 %	No	0	internal validation set
422	Male	＜65	≥25 kg/m2	＜3	Yes	Yes	Laparoscopic surgery	Yes	No	No	Yes	≥30g/L	No	Yes	No	No	No	Yes	Yes	＜270 min	≥100 ml	T3~T4	N0	No	＜2	≥5 cm	≥5 ng/ml	≥37 U/mL	＜0.05 ng/ml	＜10 mg/l	＜10 mg/l	≥3	≥90 %	No	0	internal validation set
423	Female	＜65	＜25 kg/m2	＜3	No	No	Laparoscopic surgery	Yes	No	No	No	≥30g/L	No	No	No	No	No	No	Yes	＜270 min	＜100 ml	T3~T4	N1~N2	No	＜2	＜5 cm	＜5 ng/ml	＜37 U/mL	＜0.05 ng/ml	＜10 mg/l	＜10 mg/l	＜3	≥90 %	No	0	internal validation set
424	Female	＜65	≥25 kg/m2	＜3	No	No	Laparoscopic surgery	Yes	No	No	Yes	≥30g/L	No	Yes	No	Yes	No	No	No	≥270 min	＜100 ml	T1~T2	N0	No	≥2	＜5 cm	≥5 ng/ml	＜37 U/mL	＜0.05 ng/ml	＜10 mg/l	≥10 mg/l	≥3	＜90 %	No	0	internal validation set
425	Male	≥65	＜25 kg/m2	≥3	No	Yes	Laparoscopic surgery	Yes	No	No	Yes	≥30g/L	No	Yes	No	No	No	Yes	No	＜270 min	＜100 ml	T3~T4	N0	No	＜2	＜5 cm	＜5 ng/ml	＜37 U/mL	＜0.05 ng/ml	＜10 mg/l	≥10 mg/l	≥3	≥90 %	No	0	internal validation set
426	Male	≥65	＜25 kg/m2	＜3	No	Yes	Laparoscopic surgery	No	No	No	No	≥30g/L	No	No	No	Yes	No	No	Yes	≥270 min	＜100 ml	T1~T2	N0	No	＜2	≥5 cm	＜5 ng/ml	＜37 U/mL	＜0.05 ng/ml	＜10 mg/l	＜10 mg/l	≥3	≥90 %	No	0	internal validation set
427	Female	＜65	≥25 kg/m2	＜3	No	No	Laparoscopic surgery	No	No	No	Yes	≥30g/L	No	No	No	No	Yes	No	No	≥270 min	＜100 ml	T3~T4	N0	No	≥2	＜5 cm	＜5 ng/ml	≥37 U/mL	＜0.05 ng/ml	＜10 mg/l	≥10 mg/l	＜3	≥90 %	No	0	internal validation set
428	Male	＜65	＜25 kg/m2	≥3	No	No	Laparoscopic surgery	No	No	Yes	No	≥30g/L	Yes	No	Yes	Yes	Yes	No	No	＜270 min	＜100 ml	T1~T2	N0	No	＜2	≥5 cm	＜5 ng/ml	≥37 U/mL	＜0.05 ng/ml	≥10 mg/l	＜10 mg/l	≥3	≥90 %	Yes	0	internal validation set
429	Male	＜65	＜25 kg/m2	≥3	Yes	No	Open surgery	No	Yes	Yes	No	≥30g/L	No	No	No	No	No	No	Yes	＜270 min	＜100 ml	T3~T4	N0	No	≥2	≥5 cm	≥5 ng/ml	≥37 U/mL	≥0.05 ng/ml	＜10 mg/l	＜10 mg/l	＜3	≥90 %	No	0	internal validation set
430	Male	＜65	＜25 kg/m2	＜3	Yes	No	Open surgery	No	No	Yes	No	≥30g/L	No	No	No	No	No	No	No	＜270 min	＜100 ml	T3~T4	N0	No	＜2	≥5 cm	≥5 ng/ml	＜37 U/mL	＜0.05 ng/ml	≥10 mg/l	≥10 mg/l	≥3	≥90 %	Yes	0	internal validation set
431	Female	＜65	＜25 kg/m2	＜3	No	No	Open surgery	No	Yes	No	No	＜30g/L	Yes	No	Yes	Yes	No	No	No	＜270 min	＜100 ml	T1~T2	N0	No	＜2	＜5 cm	＜5 ng/ml	＜37 U/mL	＜0.05 ng/ml	＜10 mg/l	≥10 mg/l	≥3	≥90 %	Yes	0	internal validation set
432	Female	＜65	＜25 kg/m2	＜3	No	No	Laparoscopic surgery	No	Yes	Yes	No	＜30g/L	Yes	No	Yes	No	No	No	No	＜270 min	＜100 ml	T1~T2	N0	No	＜2	＜5 cm	＜5 ng/ml	＜37 U/mL	≥0.05 ng/ml	≥10 mg/l	＜10 mg/l	＜3	≥90 %	No	0	internal validation set
433	Female	＜65	＜25 kg/m2	≥3	Yes	No	Laparoscopic surgery	Yes	No	No	No	≥30g/L	No	No	No	No	No	No	No	＜270 min	≥100 ml	T1~T2	N0	No	＜2	＜5 cm	＜5 ng/ml	≥37 U/mL	＜0.05 ng/ml	＜10 mg/l	＜10 mg/l	＜3	≥90 %	No	0	internal validation set
434	Male	≥65	＜25 kg/m2	≥3	Yes	No	Laparoscopic surgery	No	No	No	No	≥30g/L	Yes	No	Yes	No	No	No	No	＜270 min	≥100 ml	T1~T2	N0	No	＜2	＜5 cm	＜5 ng/ml	＜37 U/mL	≥0.05 ng/ml	≥10 mg/l	＜10 mg/l	≥3	≥90 %	Yes	0	internal validation set
435	Male	＜65	＜25 kg/m2	＜3	No	No	Laparoscopic surgery	Yes	No	No	No	≥30g/L	No	No	Yes	No	No	No	No	＜270 min	≥100 ml	T1~T2	N0	No	＜2	≥5 cm	＜5 ng/ml	≥37 U/mL	＜0.05 ng/ml	≥10 mg/l	＜10 mg/l	＜3	≥90 %	No	0	internal validation set
436	Female	＜65	＜25 kg/m2	＜3	No	Yes	Laparoscopic surgery	No	No	No	No	≥30g/L	Yes	Yes	Yes	No	No	No	No	＜270 min	＜100 ml	T1~T2	N0	Yes	＜2	＜5 cm	＜5 ng/ml	＜37 U/mL	＜0.05 ng/ml	≥10 mg/l	＜10 mg/l	＜3	≥90 %	No	0	internal validation set
437	Male	≥65	＜25 kg/m2	≥3	Yes	No	Laparoscopic surgery	Yes	No	No	No	≥30g/L	No	No	No	No	No	No	No	≥270 min	≥100 ml	T3~T4	N0	Yes	＜2	＜5 cm	＜5 ng/ml	＜37 U/mL	＜0.05 ng/ml	≥10 mg/l	＜10 mg/l	≥3	＜90 %	No	0	internal validation set
438	Male	≥65	＜25 kg/m2	＜3	No	Yes	Laparoscopic surgery	No	No	Yes	No	≥30g/L	No	No	No	No	No	No	No	≥270 min	＜100 ml	T1~T2	N0	No	≥2	≥5 cm	＜5 ng/ml	＜37 U/mL	＜0.05 ng/ml	≥10 mg/l	＜10 mg/l	≥3	＜90 %	No	0	internal validation set
439	Male	＜65	＜25 kg/m2	≥3	No	No	Laparoscopic surgery	No	No	No	No	≥30g/L	No	Yes	Yes	No	Yes	No	No	＜270 min	＜100 ml	T3~T4	N1~N2	No	＜2	＜5 cm	＜5 ng/ml	≥37 U/mL	≥0.05 ng/ml	＜10 mg/l	＜10 mg/l	＜3	＜90 %	No	0	internal validation set
440	Female	＜65	≥25 kg/m2	≥3	No	No	Laparoscopic surgery	No	No	No	No	≥30g/L	No	No	Yes	No	No	No	No	＜270 min	≥100 ml	T3~T4	N0	No	≥2	≥5 cm	＜5 ng/ml	＜37 U/mL	＜0.05 ng/ml	＜10 mg/l	＜10 mg/l	＜3	≥90 %	No	0	internal validation set
441	Male	＜65	≥25 kg/m2	＜3	No	No	Open surgery	Yes	No	No	No	≥30g/L	No	No	Yes	No	No	No	No	≥270 min	≥100 ml	T1~T2	N0	No	≥2	＜5 cm	＜5 ng/ml	≥37 U/mL	＜0.05 ng/ml	≥10 mg/l	≥10 mg/l	≥3	≥90 %	No	0	internal validation set
442	Female	≥65	≥25 kg/m2	＜3	No	Yes	Laparoscopic surgery	Yes	Yes	No	No	＜30g/L	No	No	Yes	No	Yes	Yes	No	＜270 min	＜100 ml	T1~T2	N1~N2	No	＜2	≥5 cm	＜5 ng/ml	≥37 U/mL	＜0.05 ng/ml	＜10 mg/l	≥10 mg/l	＜3	≥90 %	No	0	internal validation set
443	Male	＜65	＜25 kg/m2	＜3	Yes	Yes	Open surgery	No	Yes	No	Yes	＜30g/L	No	No	No	No	No	No	No	≥270 min	＜100 ml	T3~T4	N0	No	＜2	≥5 cm	＜5 ng/ml	＜37 U/mL	＜0.05 ng/ml	≥10 mg/l	≥10 mg/l	＜3	＜90 %	No	0	internal validation set
444	Male	＜65	≥25 kg/m2	≥3	No	Yes	Laparoscopic surgery	Yes	No	No	No	＜30g/L	No	No	Yes	No	Yes	No	No	≥270 min	≥100 ml	T1~T2	N1~N2	No	＜2	＜5 cm	＜5 ng/ml	＜37 U/mL	＜0.05 ng/ml	＜10 mg/l	＜10 mg/l	≥3	＜90 %	No	0	internal validation set
445	Female	＜65	＜25 kg/m2	＜3	Yes	No	Open surgery	No	No	No	Yes	≥30g/L	Yes	Yes	Yes	No	No	Yes	No	＜270 min	＜100 ml	T1~T2	N1~N2	No	＜2	≥5 cm	＜5 ng/ml	＜37 U/mL	≥0.05 ng/ml	＜10 mg/l	＜10 mg/l	≥3	≥90 %	No	0	internal validation set
446	Female	＜65	≥25 kg/m2	＜3	Yes	Yes	Laparoscopic surgery	No	No	Yes	No	≥30g/L	Yes	Yes	No	No	Yes	No	No	＜270 min	＜100 ml	T3~T4	N0	No	＜2	≥5 cm	＜5 ng/ml	≥37 U/mL	≥0.05 ng/ml	＜10 mg/l	＜10 mg/l	＜3	≥90 %	No	0	internal validation set
447	Female	＜65	≥25 kg/m2	≥3	No	No	Laparoscopic surgery	No	No	No	No	≥30g/L	No	No	No	Yes	No	No	Yes	＜270 min	＜100 ml	T1~T2	N0	No	＜2	＜5 cm	≥5 ng/ml	＜37 U/mL	＜0.05 ng/ml	＜10 mg/l	＜10 mg/l	＜3	＜90 %	Yes	0	internal validation set
448	Male	＜65	＜25 kg/m2	＜3	No	No	Laparoscopic surgery	No	No	Yes	Yes	≥30g/L	No	No	No	No	No	No	Yes	＜270 min	＜100 ml	T3~T4	N0	No	≥2	＜5 cm	＜5 ng/ml	＜37 U/mL	＜0.05 ng/ml	＜10 mg/l	＜10 mg/l	＜3	≥90 %	No	0	internal validation set
449	Male	＜65	＜25 kg/m2	＜3	Yes	No	Laparoscopic surgery	No	No	No	No	≥30g/L	No	No	Yes	Yes	No	No	No	＜270 min	＜100 ml	T1~T2	N0	No	≥2	＜5 cm	＜5 ng/ml	＜37 U/mL	＜0.05 ng/ml	＜10 mg/l	＜10 mg/l	≥3	≥90 %	No	0	internal validation set
450	Male	＜65	＜25 kg/m2	＜3	No	No	Laparoscopic surgery	No	No	No	Yes	≥30g/L	No	No	Yes	No	No	No	No	＜270 min	＜100 ml	T1~T2	N0	No	＜2	＜5 cm	＜5 ng/ml	＜37 U/mL	＜0.05 ng/ml	＜10 mg/l	＜10 mg/l	≥3	≥90 %	No	0	internal validation set
451	Male	＜65	＜25 kg/m2	≥3	No	No	Laparoscopic surgery	No	No	No	No	≥30g/L	No	No	Yes	No	No	No	No	＜270 min	＜100 ml	T1~T2	N0	No	＜2	＜5 cm	＜5 ng/ml	＜37 U/mL	＜0.05 ng/ml	＜10 mg/l	＜10 mg/l	≥3	≥90 %	No	0	internal validation set
452	Female	＜65	＜25 kg/m2	≥3	No	No	Laparoscopic surgery	Yes	No	No	No	≥30g/L	No	No	No	No	No	No	No	＜270 min	＜100 ml	T1~T2	N0	No	＜2	≥5 cm	＜5 ng/ml	＜37 U/mL	＜0.05 ng/ml	≥10 mg/l	≥10 mg/l	＜3	＜90 %	No	0	internal validation set
453	Male	＜65	≥25 kg/m2	＜3	Yes	No	Laparoscopic surgery	No	Yes	No	No	＜30g/L	No	No	No	Yes	No	No	No	＜270 min	＜100 ml	T1~T2	N1~N2	Yes	＜2	≥5 cm	＜5 ng/ml	＜37 U/mL	＜0.05 ng/ml	＜10 mg/l	＜10 mg/l	≥3	＜90 %	No	0	internal validation set
454	Female	＜65	＜25 kg/m2	＜3	Yes	No	Laparoscopic surgery	Yes	No	No	No	＜30g/L	Yes	No	Yes	No	No	No	No	≥270 min	＜100 ml	T1~T2	N0	Yes	＜2	＜5 cm	＜5 ng/ml	＜37 U/mL	≥0.05 ng/ml	＜10 mg/l	≥10 mg/l	＜3	＜90 %	No	0	internal validation set
455	Female	＜65	≥25 kg/m2	＜3	Yes	No	Laparoscopic surgery	Yes	Yes	Yes	No	≥30g/L	Yes	No	Yes	Yes	No	No	No	≥270 min	≥100 ml	T3~T4	N1~N2	No	＜2	＜5 cm	＜5 ng/ml	＜37 U/mL	≥0.05 ng/ml	≥10 mg/l	≥10 mg/l	≥3	＜90 %	No	0	internal validation set
456	Male	≥65	≥25 kg/m2	≥3	No	No	Laparoscopic surgery	Yes	Yes	No	No	＜30g/L	No	No	Yes	No	No	No	No	＜270 min	＜100 ml	T3~T4	N1~N2	No	＜2	＜5 cm	＜5 ng/ml	＜37 U/mL	＜0.05 ng/ml	≥10 mg/l	＜10 mg/l	≥3	≥90 %	No	0	internal validation set
457	Female	＜65	＜25 kg/m2	＜3	No	Yes	Open surgery	No	No	Yes	No	≥30g/L	No	Yes	Yes	No	No	No	No	≥270 min	≥100 ml	T3~T4	N0	No	＜2	＜5 cm	＜5 ng/ml	＜37 U/mL	＜0.05 ng/ml	＜10 mg/l	≥10 mg/l	≥3	＜90 %	No	0	internal validation set
458	Female	＜65	≥25 kg/m2	≥3	No	No	Open surgery	Yes	No	Yes	No	＜30g/L	No	Yes	No	No	No	No	No	＜270 min	＜100 ml	T3~T4	N0	No	＜2	＜5 cm	＜5 ng/ml	≥37 U/mL	≥0.05 ng/ml	≥10 mg/l	≥10 mg/l	≥3	≥90 %	No	0	internal validation set
459	Female	＜65	＜25 kg/m2	＜3	No	No	Laparoscopic surgery	No	Yes	No	No	≥30g/L	Yes	No	No	No	No	Yes	No	＜270 min	＜100 ml	T1~T2	N1~N2	No	＜2	＜5 cm	≥5 ng/ml	≥37 U/mL	＜0.05 ng/ml	＜10 mg/l	＜10 mg/l	≥3	≥90 %	No	0	internal validation set
460	Male	＜65	＜25 kg/m2	＜3	No	Yes	Laparoscopic surgery	Yes	No	Yes	Yes	≥30g/L	Yes	Yes	No	No	No	No	No	＜270 min	≥100 ml	T1~T2	N0	No	＜2	＜5 cm	＜5 ng/ml	＜37 U/mL	＜0.05 ng/ml	≥10 mg/l	＜10 mg/l	≥3	≥90 %	No	0	internal validation set
461	Female	＜65	＜25 kg/m2	≥3	No	No	Open surgery	No	No	No	No	≥30g/L	No	No	Yes	Yes	No	No	No	＜270 min	＜100 ml	T1~T2	N1~N2	Yes	≥2	＜5 cm	＜5 ng/ml	＜37 U/mL	≥0.05 ng/ml	＜10 mg/l	＜10 mg/l	≥3	≥90 %	No	0	internal validation set
462	Female	＜65	≥25 kg/m2	≥3	No	Yes	Laparoscopic surgery	No	No	No	Yes	≥30g/L	No	No	No	Yes	No	No	No	＜270 min	≥100 ml	T1~T2	N0	No	＜2	≥5 cm	≥5 ng/ml	≥37 U/mL	＜0.05 ng/ml	≥10 mg/l	＜10 mg/l	＜3	≥90 %	No	0	internal validation set
463	Female	＜65	＜25 kg/m2	≥3	No	Yes	Laparoscopic surgery	No	No	No	Yes	＜30g/L	No	No	Yes	No	No	No	No	＜270 min	≥100 ml	T1~T2	N0	No	＜2	＜5 cm	≥5 ng/ml	＜37 U/mL	＜0.05 ng/ml	＜10 mg/l	＜10 mg/l	≥3	≥90 %	Yes	0	internal validation set
464	Female	＜65	≥25 kg/m2	＜3	Yes	Yes	Laparoscopic surgery	No	Yes	No	Yes	≥30g/L	Yes	No	No	Yes	No	No	No	≥270 min	＜100 ml	T1~T2	N0	No	＜2	＜5 cm	＜5 ng/ml	≥37 U/mL	≥0.05 ng/ml	≥10 mg/l	＜10 mg/l	＜3	≥90 %	No	0	internal validation set
465	Female	＜65	＜25 kg/m2	＜3	No	No	Laparoscopic surgery	No	Yes	No	No	≥30g/L	No	No	No	No	No	No	No	＜270 min	＜100 ml	T1~T2	N1~N2	No	≥2	＜5 cm	＜5 ng/ml	＜37 U/mL	＜0.05 ng/ml	＜10 mg/l	＜10 mg/l	≥3	≥90 %	Yes	0	internal validation set
466	Male	＜65	＜25 kg/m2	＜3	Yes	No	Laparoscopic surgery	No	No	No	No	≥30g/L	Yes	No	No	No	No	No	No	＜270 min	＜100 ml	T1~T2	N0	No	＜2	＜5 cm	≥5 ng/ml	＜37 U/mL	＜0.05 ng/ml	＜10 mg/l	＜10 mg/l	＜3	≥90 %	No	0	internal validation set
467	Female	＜65	＜25 kg/m2	＜3	Yes	No	Laparoscopic surgery	No	No	No	Yes	＜30g/L	Yes	No	No	No	Yes	No	Yes	＜270 min	＜100 ml	T3~T4	N1~N2	No	＜2	＜5 cm	＜5 ng/ml	＜37 U/mL	＜0.05 ng/ml	＜10 mg/l	＜10 mg/l	≥3	≥90 %	Yes	0	internal validation set
468	Male	＜65	＜25 kg/m2	≥3	No	No	Laparoscopic surgery	No	No	No	Yes	≥30g/L	No	No	Yes	No	Yes	No	Yes	＜270 min	＜100 ml	T1~T2	N1~N2	No	≥2	＜5 cm	＜5 ng/ml	≥37 U/mL	＜0.05 ng/ml	≥10 mg/l	≥10 mg/l	＜3	≥90 %	Yes	0	internal validation set
469	Male	＜65	＜25 kg/m2	＜3	No	No	Laparoscopic surgery	No	No	No	No	≥30g/L	Yes	No	Yes	Yes	Yes	No	Yes	＜270 min	≥100 ml	T3~T4	N0	No	＜2	＜5 cm	＜5 ng/ml	≥37 U/mL	＜0.05 ng/ml	≥10 mg/l	＜10 mg/l	≥3	≥90 %	No	0	internal validation set
470	Male	＜65	≥25 kg/m2	＜3	Yes	No	Laparoscopic surgery	Yes	No	No	No	＜30g/L	No	No	No	No	No	No	No	＜270 min	＜100 ml	T3~T4	N1~N2	No	＜2	≥5 cm	＜5 ng/ml	＜37 U/mL	＜0.05 ng/ml	＜10 mg/l	＜10 mg/l	＜3	≥90 %	No	0	internal validation set
471	Male	＜65	＜25 kg/m2	≥3	Yes	No	Laparoscopic surgery	Yes	No	Yes	Yes	＜30g/L	No	No	Yes	No	No	No	No	≥270 min	≥100 ml	T3~T4	N0	No	＜2	＜5 cm	＜5 ng/ml	＜37 U/mL	＜0.05 ng/ml	＜10 mg/l	＜10 mg/l	＜3	＜90 %	No	0	internal validation set
472	Female	＜65	≥25 kg/m2	＜3	No	Yes	Laparoscopic surgery	No	No	Yes	No	≥30g/L	No	No	Yes	Yes	No	No	No	＜270 min	＜100 ml	T1~T2	N1~N2	No	＜2	≥5 cm	＜5 ng/ml	＜37 U/mL	＜0.05 ng/ml	＜10 mg/l	＜10 mg/l	＜3	＜90 %	No	0	internal validation set
473	Female	＜65	≥25 kg/m2	≥3	No	No	Laparoscopic surgery	Yes	No	No	No	≥30g/L	No	No	Yes	Yes	No	No	No	≥270 min	≥100 ml	T1~T2	N0	No	＜2	＜5 cm	＜5 ng/ml	＜37 U/mL	＜0.05 ng/ml	＜10 mg/l	＜10 mg/l	≥3	≥90 %	No	0	internal validation set
474	Male	＜65	＜25 kg/m2	＜3	Yes	No	Open surgery	No	No	Yes	No	≥30g/L	No	Yes	No	No	Yes	No	No	＜270 min	＜100 ml	T1~T2	N0	No	＜2	≥5 cm	＜5 ng/ml	＜37 U/mL	＜0.05 ng/ml	＜10 mg/l	≥10 mg/l	≥3	≥90 %	Yes	0	internal validation set
475	Female	＜65	＜25 kg/m2	＜3	Yes	No	Open surgery	Yes	No	Yes	No	≥30g/L	No	No	No	Yes	No	Yes	No	＜270 min	≥100 ml	T1~T2	N1~N2	Yes	＜2	＜5 cm	＜5 ng/ml	＜37 U/mL	≥0.05 ng/ml	＜10 mg/l	＜10 mg/l	＜3	≥90 %	No	0	internal validation set
476	Female	≥65	＜25 kg/m2	＜3	No	No	Laparoscopic surgery	No	No	No	No	≥30g/L	No	No	Yes	No	No	No	No	＜270 min	＜100 ml	T1~T2	N1~N2	Yes	＜2	＜5 cm	＜5 ng/ml	＜37 U/mL	＜0.05 ng/ml	＜10 mg/l	≥10 mg/l	＜3	≥90 %	No	0	internal validation set
477	Female	≥65	＜25 kg/m2	＜3	No	Yes	Open surgery	No	No	No	No	≥30g/L	No	No	No	No	No	No	No	＜270 min	＜100 ml	T1~T2	N0	No	≥2	＜5 cm	＜5 ng/ml	＜37 U/mL	＜0.05 ng/ml	＜10 mg/l	＜10 mg/l	≥3	≥90 %	No	0	internal validation set
478	Male	≥65	≥25 kg/m2	≥3	Yes	No	Open surgery	No	No	No	No	≥30g/L	Yes	No	No	No	No	No	No	＜270 min	＜100 ml	T1~T2	N1~N2	No	≥2	＜5 cm	＜5 ng/ml	＜37 U/mL	＜0.05 ng/ml	≥10 mg/l	≥10 mg/l	＜3	≥90 %	No	0	internal validation set
479	Female	＜65	≥25 kg/m2	＜3	Yes	Yes	Laparoscopic surgery	No	Yes	No	No	≥30g/L	No	No	Yes	No	No	Yes	No	≥270 min	＜100 ml	T1~T2	N0	No	≥2	＜5 cm	≥5 ng/ml	＜37 U/mL	＜0.05 ng/ml	＜10 mg/l	＜10 mg/l	＜3	≥90 %	No	0	internal validation set
480	Female	＜65	＜25 kg/m2	≥3	No	Yes	Laparoscopic surgery	No	Yes	Yes	No	＜30g/L	Yes	No	No	No	No	No	No	＜270 min	＜100 ml	T1~T2	N0	No	＜2	＜5 cm	≥5 ng/ml	＜37 U/mL	≥0.05 ng/ml	＜10 mg/l	≥10 mg/l	≥3	≥90 %	No	0	internal validation set
481	Male	＜65	≥25 kg/m2	＜3	No	No	Laparoscopic surgery	No	No	No	No	＜30g/L	No	No	Yes	No	No	No	No	≥270 min	＜100 ml	T3~T4	N1~N2	No	＜2	≥5 cm	≥5 ng/ml	≥37 U/mL	＜0.05 ng/ml	≥10 mg/l	＜10 mg/l	≥3	≥90 %	No	0	internal validation set
482	Male	＜65	＜25 kg/m2	≥3	No	No	Laparoscopic surgery	No	No	No	No	≥30g/L	No	No	No	No	No	No	No	＜270 min	≥100 ml	T3~T4	N0	No	＜2	＜5 cm	≥5 ng/ml	≥37 U/mL	＜0.05 ng/ml	≥10 mg/l	＜10 mg/l	≥3	≥90 %	No	0	internal validation set
483	Male	＜65	＜25 kg/m2	≥3	No	No	Laparoscopic surgery	Yes	No	No	No	≥30g/L	No	No	Yes	Yes	No	No	Yes	≥270 min	≥100 ml	T1~T2	N0	No	＜2	＜5 cm	≥5 ng/ml	＜37 U/mL	＜0.05 ng/ml	＜10 mg/l	≥10 mg/l	≥3	≥90 %	No	0	internal validation set
484	Female	＜65	＜25 kg/m2	＜3	Yes	No	Open surgery	No	Yes	Yes	Yes	≥30g/L	No	No	No	No	No	No	No	＜270 min	＜100 ml	T1~T2	N0	No	＜2	＜5 cm	＜5 ng/ml	＜37 U/mL	≥0.05 ng/ml	≥10 mg/l	≥10 mg/l	＜3	≥90 %	No	0	internal validation set
485	Female	≥65	≥25 kg/m2	＜3	Yes	No	Laparoscopic surgery	No	No	No	Yes	≥30g/L	No	No	Yes	Yes	No	No	No	＜270 min	≥100 ml	T3~T4	N0	No	＜2	＜5 cm	≥5 ng/ml	＜37 U/mL	≥0.05 ng/ml	＜10 mg/l	＜10 mg/l	≥3	≥90 %	No	0	internal validation set
486	Female	＜65	＜25 kg/m2	≥3	No	No	Open surgery	Yes	No	No	No	≥30g/L	No	No	No	Yes	No	No	No	≥270 min	＜100 ml	T3~T4	N0	No	＜2	＜5 cm	＜5 ng/ml	＜37 U/mL	＜0.05 ng/ml	≥10 mg/l	＜10 mg/l	＜3	≥90 %	No	0	internal validation set
487	Female	＜65	＜25 kg/m2	＜3	No	No	Laparoscopic surgery	No	Yes	No	Yes	≥30g/L	Yes	Yes	Yes	Yes	No	No	Yes	≥270 min	＜100 ml	T1~T2	N1~N2	No	≥2	＜5 cm	＜5 ng/ml	＜37 U/mL	＜0.05 ng/ml	≥10 mg/l	＜10 mg/l	＜3	＜90 %	No	0	internal validation set
488	Male	≥65	＜25 kg/m2	＜3	No	No	Open surgery	No	Yes	No	No	＜30g/L	No	No	Yes	No	No	No	No	＜270 min	＜100 ml	T3~T4	N0	No	＜2	＜5 cm	＜5 ng/ml	＜37 U/mL	＜0.05 ng/ml	＜10 mg/l	＜10 mg/l	＜3	＜90 %	No	0	internal validation set
489	Male	≥65	＜25 kg/m2	＜3	Yes	No	Laparoscopic surgery	No	No	No	No	≥30g/L	No	No	No	Yes	No	No	Yes	＜270 min	≥100 ml	T3~T4	N0	No	≥2	≥5 cm	＜5 ng/ml	＜37 U/mL	＜0.05 ng/ml	＜10 mg/l	＜10 mg/l	≥3	＜90 %	No	0	internal validation set
490	Female	＜65	≥25 kg/m2	＜3	No	Yes	Laparoscopic surgery	Yes	No	No	No	≥30g/L	Yes	Yes	Yes	Yes	Yes	No	Yes	＜270 min	＜100 ml	T3~T4	N1~N2	Yes	＜2	＜5 cm	＜5 ng/ml	＜37 U/mL	＜0.05 ng/ml	＜10 mg/l	＜10 mg/l	＜3	≥90 %	No	0	internal validation set
491	Male	＜65	≥25 kg/m2	＜3	Yes	Yes	Laparoscopic surgery	No	No	No	No	＜30g/L	No	No	Yes	No	Yes	No	No	＜270 min	≥100 ml	T1~T2	N0	Yes	＜2	＜5 cm	＜5 ng/ml	＜37 U/mL	＜0.05 ng/ml	≥10 mg/l	＜10 mg/l	＜3	≥90 %	No	0	internal validation set
492	Male	＜65	＜25 kg/m2	≥3	Yes	No	Open surgery	No	No	No	No	≥30g/L	Yes	No	Yes	Yes	No	No	No	＜270 min	＜100 ml	T1~T2	N1~N2	No	＜2	≥5 cm	＜5 ng/ml	＜37 U/mL	≥0.05 ng/ml	＜10 mg/l	＜10 mg/l	≥3	≥90 %	Yes	0	internal validation set
493	Male	＜65	＜25 kg/m2	≥3	No	Yes	Laparoscopic surgery	Yes	No	No	No	≥30g/L	No	No	Yes	No	No	Yes	No	＜270 min	≥100 ml	T3~T4	N0	No	≥2	＜5 cm	＜5 ng/ml	＜37 U/mL	≥0.05 ng/ml	≥10 mg/l	＜10 mg/l	≥3	≥90 %	No	0	internal validation set
494	Male	＜65	＜25 kg/m2	＜3	No	Yes	Laparoscopic surgery	Yes	No	No	No	≥30g/L	Yes	No	No	No	No	No	No	≥270 min	＜100 ml	T1~T2	N0	No	≥2	≥5 cm	＜5 ng/ml	＜37 U/mL	＜0.05 ng/ml	＜10 mg/l	≥10 mg/l	＜3	≥90 %	Yes	0	internal validation set
495	Female	＜65	＜25 kg/m2	＜3	No	No	Open surgery	No	No	No	No	≥30g/L	No	No	Yes	No	No	Yes	No	＜270 min	＜100 ml	T1~T2	N0	No	＜2	＜5 cm	＜5 ng/ml	＜37 U/mL	≥0.05 ng/ml	＜10 mg/l	≥10 mg/l	＜3	＜90 %	No	0	internal validation set
496	Female	＜65	≥25 kg/m2	＜3	No	No	Laparoscopic surgery	No	No	No	No	≥30g/L	No	No	No	No	No	No	No	＜270 min	＜100 ml	T1~T2	N0	No	＜2	≥5 cm	＜5 ng/ml	＜37 U/mL	＜0.05 ng/ml	＜10 mg/l	≥10 mg/l	≥3	≥90 %	No	0	internal validation set
497	Male	＜65	＜25 kg/m2	＜3	No	No	Laparoscopic surgery	Yes	No	No	No	≥30g/L	No	No	Yes	No	No	No	No	＜270 min	＜100 ml	T1~T2	N0	No	＜2	＜5 cm	＜5 ng/ml	≥37 U/mL	＜0.05 ng/ml	＜10 mg/l	＜10 mg/l	≥3	≥90 %	No	0	internal validation set
498	Male	＜65	＜25 kg/m2	＜3	Yes	Yes	Laparoscopic surgery	No	Yes	Yes	No	≥30g/L	No	No	No	No	No	No	No	＜270 min	＜100 ml	T1~T2	N1~N2	No	＜2	＜5 cm	＜5 ng/ml	＜37 U/mL	＜0.05 ng/ml	＜10 mg/l	＜10 mg/l	≥3	≥90 %	Yes	0	internal validation set
499	Female	＜65	＜25 kg/m2	≥3	No	Yes	Laparoscopic surgery	No	Yes	Yes	No	＜30g/L	No	No	Yes	No	No	Yes	No	≥270 min	≥100 ml	T1~T2	N0	No	＜2	＜5 cm	＜5 ng/ml	≥37 U/mL	≥0.05 ng/ml	＜10 mg/l	＜10 mg/l	≥3	≥90 %	No	0	internal validation set
500	Female	＜65	＜25 kg/m2	≥3	No	No	Laparoscopic surgery	No	No	No	Yes	＜30g/L	Yes	No	Yes	No	No	No	No	＜270 min	≥100 ml	T1~T2	N0	No	＜2	＜5 cm	＜5 ng/ml	≥37 U/mL	≥0.05 ng/ml	＜10 mg/l	≥10 mg/l	≥3	≥90 %	No	0	internal validation set
501	Male	＜65	≥25 kg/m2	＜3	No	Yes	Laparoscopic surgery	No	No	No	Yes	≥30g/L	Yes	No	No	Yes	No	No	No	＜270 min	≥100 ml	T1~T2	N1~N2	No	＜2	＜5 cm	＜5 ng/ml	＜37 U/mL	＜0.05 ng/ml	＜10 mg/l	＜10 mg/l	≥3	≥90 %	No	0	internal validation set
502	Female	＜65	≥25 kg/m2	≥3	Yes	No	Laparoscopic surgery	No	No	No	No	＜30g/L	Yes	No	Yes	No	No	No	No	≥270 min	＜100 ml	T1~T2	N1~N2	No	＜2	＜5 cm	＜5 ng/ml	＜37 U/mL	≥0.05 ng/ml	＜10 mg/l	≥10 mg/l	≥3	≥90 %	No	0	internal validation set
503	Female	＜65	＜25 kg/m2	＜3	No	Yes	Laparoscopic surgery	No	Yes	No	No	≥30g/L	No	Yes	No	No	No	Yes	Yes	＜270 min	≥100 ml	T1~T2	N0	No	≥2	≥5 cm	＜5 ng/ml	＜37 U/mL	≥0.05 ng/ml	＜10 mg/l	＜10 mg/l	＜3	≥90 %	No	0	internal validation set
504	Male	＜65	＜25 kg/m2	＜3	No	No	Laparoscopic surgery	No	No	No	Yes	≥30g/L	No	No	No	Yes	No	No	Yes	≥270 min	≥100 ml	T3~T4	N1~N2	No	＜2	≥5 cm	＜5 ng/ml	＜37 U/mL	＜0.05 ng/ml	＜10 mg/l	＜10 mg/l	＜3	≥90 %	No	0	internal validation set
505	Female	＜65	＜25 kg/m2	＜3	No	Yes	Laparoscopic surgery	Yes	No	No	No	≥30g/L	Yes	No	Yes	No	No	No	No	＜270 min	＜100 ml	T1~T2	N0	No	≥2	＜5 cm	≥5 ng/ml	＜37 U/mL	≥0.05 ng/ml	＜10 mg/l	≥10 mg/l	＜3	≥90 %	No	0	internal validation set
506	Male	＜65	≥25 kg/m2	≥3	Yes	Yes	Laparoscopic surgery	Yes	Yes	No	No	≥30g/L	Yes	No	Yes	No	No	No	Yes	≥270 min	＜100 ml	T3~T4	N1~N2	No	＜2	＜5 cm	＜5 ng/ml	≥37 U/mL	＜0.05 ng/ml	≥10 mg/l	≥10 mg/l	＜3	≥90 %	Yes	0	internal validation set
507	Male	＜65	＜25 kg/m2	＜3	Yes	No	Open surgery	No	Yes	No	No	≥30g/L	No	No	No	No	No	No	No	＜270 min	＜100 ml	T3~T4	N0	No	≥2	＜5 cm	≥5 ng/ml	＜37 U/mL	＜0.05 ng/ml	≥10 mg/l	＜10 mg/l	＜3	＜90 %	No	0	internal validation set
508	Female	＜65	≥25 kg/m2	＜3	No	No	Laparoscopic surgery	No	No	No	Yes	≥30g/L	No	No	Yes	No	No	No	Yes	＜270 min	＜100 ml	T3~T4	N0	No	≥2	＜5 cm	＜5 ng/ml	＜37 U/mL	＜0.05 ng/ml	≥10 mg/l	＜10 mg/l	≥3	≥90 %	Yes	0	internal validation set
509	Female	＜65	＜25 kg/m2	≥3	No	Yes	Laparoscopic surgery	No	Yes	No	No	＜30g/L	No	No	Yes	No	No	No	Yes	＜270 min	＜100 ml	T1~T2	N1~N2	No	＜2	＜5 cm	＜5 ng/ml	≥37 U/mL	＜0.05 ng/ml	＜10 mg/l	≥10 mg/l	≥3	＜90 %	No	0	internal validation set
510	Female	＜65	＜25 kg/m2	＜3	No	Yes	Laparoscopic surgery	No	Yes	Yes	Yes	＜30g/L	No	No	No	Yes	No	No	No	＜270 min	＜100 ml	T1~T2	N0	No	＜2	≥5 cm	＜5 ng/ml	＜37 U/mL	＜0.05 ng/ml	＜10 mg/l	≥10 mg/l	≥3	≥90 %	No	0	internal validation set
511	Male	＜65	＜25 kg/m2	＜3	No	No	Laparoscopic surgery	No	No	No	No	≥30g/L	No	No	Yes	Yes	Yes	No	No	≥270 min	＜100 ml	T1~T2	N0	No	＜2	＜5 cm	＜5 ng/ml	≥37 U/mL	＜0.05 ng/ml	＜10 mg/l	＜10 mg/l	≥3	≥90 %	No	0	internal validation set
512	Male	≥65	＜25 kg/m2	＜3	Yes	Yes	Laparoscopic surgery	No	No	No	No	≥30g/L	No	No	Yes	No	No	No	No	≥270 min	＜100 ml	T1~T2	N0	No	＜2	≥5 cm	≥5 ng/ml	≥37 U/mL	＜0.05 ng/ml	＜10 mg/l	≥10 mg/l	＜3	≥90 %	No	0	internal validation set
513	Male	＜65	＜25 kg/m2	≥3	No	Yes	Laparoscopic surgery	No	No	Yes	No	≥30g/L	No	No	Yes	No	Yes	No	No	＜270 min	＜100 ml	T3~T4	N0	No	＜2	＜5 cm	＜5 ng/ml	＜37 U/mL	＜0.05 ng/ml	＜10 mg/l	≥10 mg/l	≥3	≥90 %	No	0	internal validation set
514	Male	＜65	＜25 kg/m2	＜3	Yes	No	Laparoscopic surgery	No	No	No	No	≥30g/L	No	No	No	No	Yes	No	No	＜270 min	＜100 ml	T1~T2	N0	Yes	＜2	＜5 cm	≥5 ng/ml	＜37 U/mL	＜0.05 ng/ml	＜10 mg/l	＜10 mg/l	≥3	≥90 %	No	0	internal validation set
515	Male	＜65	＜25 kg/m2	≥3	No	Yes	Laparoscopic surgery	No	No	Yes	No	≥30g/L	No	No	No	No	No	No	No	＜270 min	＜100 ml	T3~T4	N0	No	＜2	＜5 cm	≥5 ng/ml	＜37 U/mL	＜0.05 ng/ml	＜10 mg/l	≥10 mg/l	≥3	＜90 %	No	0	internal validation set
516	Female	＜65	＜25 kg/m2	＜3	Yes	Yes	Laparoscopic surgery	No	No	No	No	≥30g/L	No	No	Yes	No	No	No	No	＜270 min	＜100 ml	T3~T4	N0	Yes	＜2	＜5 cm	＜5 ng/ml	＜37 U/mL	＜0.05 ng/ml	＜10 mg/l	≥10 mg/l	≥3	＜90 %	No	0	internal validation set
517	Female	＜65	＜25 kg/m2	≥3	No	No	Laparoscopic surgery	Yes	No	No	Yes	＜30g/L	No	No	Yes	No	No	No	No	＜270 min	＜100 ml	T3~T4	N0	No	＜2	＜5 cm	≥5 ng/ml	＜37 U/mL	≥0.05 ng/ml	＜10 mg/l	＜10 mg/l	≥3	＜90 %	No	0	internal validation set
518	Male	＜65	＜25 kg/m2	＜3	Yes	No	Laparoscopic surgery	Yes	No	No	No	≥30g/L	No	No	No	No	No	No	No	＜270 min	＜100 ml	T1~T2	N0	No	＜2	＜5 cm	＜5 ng/ml	＜37 U/mL	≥0.05 ng/ml	＜10 mg/l	＜10 mg/l	≥3	≥90 %	No	0	internal validation set
519	Male	＜65	≥25 kg/m2	＜3	No	Yes	Laparoscopic surgery	No	No	Yes	No	≥30g/L	No	Yes	Yes	Yes	No	No	No	＜270 min	≥100 ml	T3~T4	N0	No	＜2	≥5 cm	＜5 ng/ml	＜37 U/mL	＜0.05 ng/ml	＜10 mg/l	＜10 mg/l	＜3	＜90 %	No	0	internal validation set
520	Female	＜65	≥25 kg/m2	≥3	No	No	Laparoscopic surgery	No	No	No	Yes	≥30g/L	No	No	Yes	Yes	No	Yes	No	＜270 min	＜100 ml	T1~T2	N0	No	＜2	＜5 cm	＜5 ng/ml	＜37 U/mL	＜0.05 ng/ml	＜10 mg/l	＜10 mg/l	＜3	≥90 %	No	0	internal validation set
521	Male	＜65	＜25 kg/m2	＜3	Yes	No	Laparoscopic surgery	No	Yes	No	No	＜30g/L	Yes	No	Yes	No	No	No	No	＜270 min	≥100 ml	T1~T2	N0	No	＜2	＜5 cm	＜5 ng/ml	＜37 U/mL	≥0.05 ng/ml	＜10 mg/l	＜10 mg/l	＜3	＜90 %	No	0	internal validation set
522	Female	＜65	≥25 kg/m2	≥3	No	No	Laparoscopic surgery	No	No	No	Yes	＜30g/L	No	No	Yes	No	No	No	No	＜270 min	≥100 ml	T3~T4	N0	No	＜2	＜5 cm	≥5 ng/ml	≥37 U/mL	≥0.05 ng/ml	＜10 mg/l	＜10 mg/l	＜3	≥90 %	Yes	0	internal validation set
523	Female	＜65	＜25 kg/m2	＜3	No	No	Laparoscopic surgery	No	No	No	No	≥30g/L	No	No	Yes	No	No	No	No	＜270 min	≥100 ml	T3~T4	N0	No	≥2	＜5 cm	＜5 ng/ml	≥37 U/mL	＜0.05 ng/ml	＜10 mg/l	＜10 mg/l	≥3	≥90 %	No	0	internal validation set
524	Male	≥65	＜25 kg/m2	≥3	Yes	No	Laparoscopic surgery	No	Yes	No	No	≥30g/L	Yes	No	No	No	No	No	No	≥270 min	＜100 ml	T1~T2	N0	No	＜2	＜5 cm	＜5 ng/ml	＜37 U/mL	＜0.05 ng/ml	＜10 mg/l	＜10 mg/l	≥3	≥90 %	No	0	internal validation set
525	Male	＜65	＜25 kg/m2	≥3	Yes	No	Laparoscopic surgery	No	Yes	No	No	≥30g/L	No	No	Yes	No	No	No	No	＜270 min	≥100 ml	T1~T2	N0	No	≥2	＜5 cm	＜5 ng/ml	＜37 U/mL	＜0.05 ng/ml	＜10 mg/l	＜10 mg/l	＜3	≥90 %	Yes	0	internal validation set
526	Female	＜65	＜25 kg/m2	＜3	Yes	Yes	Laparoscopic surgery	No	No	No	No	＜30g/L	No	No	Yes	No	No	No	No	＜270 min	≥100 ml	T3~T4	N0	No	≥2	＜5 cm	＜5 ng/ml	≥37 U/mL	＜0.05 ng/ml	≥10 mg/l	＜10 mg/l	≥3	≥90 %	No	0	internal validation set
527	Female	≥65	＜25 kg/m2	＜3	No	Yes	Laparoscopic surgery	No	No	No	No	≥30g/L	No	No	Yes	No	No	No	No	≥270 min	＜100 ml	T1~T2	N0	No	＜2	≥5 cm	＜5 ng/ml	＜37 U/mL	≥0.05 ng/ml	＜10 mg/l	＜10 mg/l	≥3	≥90 %	No	0	internal validation set
528	Male	≥65	＜25 kg/m2	≥3	Yes	Yes	Laparoscopic surgery	No	No	No	No	≥30g/L	No	No	No	Yes	No	No	No	＜270 min	＜100 ml	T1~T2	N0	No	＜2	＜5 cm	＜5 ng/ml	＜37 U/mL	≥0.05 ng/ml	≥10 mg/l	＜10 mg/l	≥3	≥90 %	No	0	internal validation set
529	Male	＜65	＜25 kg/m2	≥3	No	No	Laparoscopic surgery	No	Yes	Yes	No	≥30g/L	No	No	Yes	Yes	No	No	Yes	＜270 min	＜100 ml	T1~T2	N0	No	＜2	＜5 cm	＜5 ng/ml	≥37 U/mL	＜0.05 ng/ml	≥10 mg/l	＜10 mg/l	＜3	≥90 %	No	0	internal validation set
530	Male	＜65	≥25 kg/m2	＜3	Yes	Yes	Laparoscopic surgery	Yes	No	No	No	＜30g/L	No	No	Yes	Yes	No	No	Yes	＜270 min	＜100 ml	T1~T2	N0	No	≥2	＜5 cm	≥5 ng/ml	≥37 U/mL	＜0.05 ng/ml	≥10 mg/l	＜10 mg/l	＜3	≥90 %	No	0	internal validation set
531	Female	＜65	＜25 kg/m2	＜3	No	No	Laparoscopic surgery	Yes	Yes	No	No	≥30g/L	Yes	No	No	No	No	No	Yes	＜270 min	＜100 ml	T3~T4	N0	No	＜2	≥5 cm	≥5 ng/ml	＜37 U/mL	＜0.05 ng/ml	≥10 mg/l	＜10 mg/l	≥3	＜90 %	No	0	internal validation set
532	Female	＜65	≥25 kg/m2	≥3	Yes	No	Laparoscopic surgery	No	No	No	Yes	≥30g/L	No	No	Yes	No	No	No	No	＜270 min	＜100 ml	T1~T2	N0	No	＜2	＜5 cm	＜5 ng/ml	＜37 U/mL	≥0.05 ng/ml	＜10 mg/l	＜10 mg/l	≥3	≥90 %	No	0	internal validation set
533	Male	＜65	＜25 kg/m2	＜3	No	Yes	Laparoscopic surgery	No	No	Yes	No	≥30g/L	No	No	Yes	No	No	No	Yes	＜270 min	＜100 ml	T1~T2	N0	No	＜2	≥5 cm	＜5 ng/ml	＜37 U/mL	＜0.05 ng/ml	＜10 mg/l	＜10 mg/l	＜3	＜90 %	No	0	internal validation set
534	Male	＜65	＜25 kg/m2	＜3	No	No	Laparoscopic surgery	No	No	No	No	≥30g/L	No	Yes	Yes	No	No	No	No	＜270 min	≥100 ml	T1~T2	N0	No	＜2	≥5 cm	＜5 ng/ml	＜37 U/mL	＜0.05 ng/ml	＜10 mg/l	＜10 mg/l	≥3	≥90 %	No	0	internal validation set
535	Female	＜65	＜25 kg/m2	＜3	No	No	Laparoscopic surgery	No	No	No	Yes	≥30g/L	No	No	No	No	Yes	No	No	＜270 min	＜100 ml	T1~T2	N0	No	＜2	＜5 cm	＜5 ng/ml	＜37 U/mL	≥0.05 ng/ml	≥10 mg/l	＜10 mg/l	＜3	＜90 %	No	0	internal validation set
536	Male	≥65	＜25 kg/m2	＜3	No	No	Laparoscopic surgery	No	No	No	No	≥30g/L	No	Yes	Yes	No	No	No	No	≥270 min	＜100 ml	T1~T2	N0	No	＜2	＜5 cm	＜5 ng/ml	＜37 U/mL	＜0.05 ng/ml	＜10 mg/l	＜10 mg/l	＜3	＜90 %	No	0	internal validation set
537	Female	＜65	≥25 kg/m2	＜3	Yes	No	Open surgery	No	Yes	No	No	≥30g/L	No	No	Yes	No	Yes	No	No	≥270 min	＜100 ml	T1~T2	N0	No	＜2	＜5 cm	＜5 ng/ml	＜37 U/mL	≥0.05 ng/ml	＜10 mg/l	＜10 mg/l	＜3	＜90 %	No	0	internal validation set
538	Male	＜65	≥25 kg/m2	≥3	Yes	No	Open surgery	Yes	Yes	No	No	＜30g/L	No	No	Yes	No	Yes	No	No	＜270 min	＜100 ml	T1~T2	N1~N2	Yes	＜2	＜5 cm	＜5 ng/ml	＜37 U/mL	≥0.05 ng/ml	＜10 mg/l	≥10 mg/l	＜3	≥90 %	No	0	internal validation set
539	Male	＜65	＜25 kg/m2	＜3	No	Yes	Laparoscopic surgery	Yes	Yes	No	Yes	＜30g/L	No	No	Yes	Yes	No	No	No	＜270 min	＜100 ml	T1~T2	N1~N2	Yes	＜2	＜5 cm	＜5 ng/ml	＜37 U/mL	＜0.05 ng/ml	≥10 mg/l	＜10 mg/l	＜3	≥90 %	No	0	internal validation set
540	Male	＜65	＜25 kg/m2	≥3	Yes	Yes	Laparoscopic surgery	No	No	Yes	Yes	≥30g/L	Yes	No	No	Yes	No	No	No	＜270 min	＜100 ml	T1~T2	N1~N2	No	＜2	＜5 cm	＜5 ng/ml	＜37 U/mL	＜0.05 ng/ml	＜10 mg/l	≥10 mg/l	＜3	≥90 %	No	0	internal validation set
541	Female	＜65	≥25 kg/m2	＜3	No	No	Laparoscopic surgery	Yes	No	No	No	≥30g/L	No	No	Yes	No	No	No	No	＜270 min	＜100 ml	T3~T4	N0	No	＜2	＜5 cm	＜5 ng/ml	＜37 U/mL	＜0.05 ng/ml	＜10 mg/l	＜10 mg/l	＜3	≥90 %	No	0	internal validation set
542	Male	＜65	≥25 kg/m2	＜3	No	No	Laparoscopic surgery	No	No	Yes	No	≥30g/L	Yes	No	No	Yes	No	No	No	＜270 min	＜100 ml	T1~T2	N1~N2	No	＜2	≥5 cm	＜5 ng/ml	＜37 U/mL	≥0.05 ng/ml	＜10 mg/l	＜10 mg/l	＜3	≥90 %	Yes	0	internal validation set
543	Female	＜65	＜25 kg/m2	＜3	No	No	Open surgery	No	Yes	Yes	No	≥30g/L	No	No	No	Yes	No	No	No	≥270 min	＜100 ml	T3~T4	N0	No	＜2	≥5 cm	＜5 ng/ml	＜37 U/mL	＜0.05 ng/ml	＜10 mg/l	＜10 mg/l	＜3	≥90 %	Yes	0	internal validation set
544	Male	＜65	＜25 kg/m2	＜3	No	Yes	Open surgery	No	Yes	No	No	≥30g/L	Yes	No	No	Yes	No	No	No	≥270 min	＜100 ml	T3~T4	N0	No	＜2	≥5 cm	＜5 ng/ml	＜37 U/mL	＜0.05 ng/ml	＜10 mg/l	≥10 mg/l	＜3	≥90 %	No	0	internal validation set
545	Male	＜65	≥25 kg/m2	＜3	Yes	Yes	Laparoscopic surgery	Yes	No	Yes	No	≥30g/L	No	No	Yes	No	No	Yes	No	≥270 min	＜100 ml	T1~T2	N1~N2	No	＜2	＜5 cm	＜5 ng/ml	＜37 U/mL	＜0.05 ng/ml	＜10 mg/l	＜10 mg/l	＜3	≥90 %	No	0	internal validation set
546	Female	≥65	≥25 kg/m2	≥3	Yes	No	Open surgery	No	No	No	No	≥30g/L	No	No	Yes	Yes	No	Yes	No	＜270 min	＜100 ml	T1~T2	N0	No	＜2	＜5 cm	＜5 ng/ml	≥37 U/mL	≥0.05 ng/ml	＜10 mg/l	＜10 mg/l	＜3	≥90 %	No	0	internal validation set
547	Male	＜65	＜25 kg/m2	＜3	No	Yes	Laparoscopic surgery	No	No	No	No	＜30g/L	No	No	No	Yes	No	No	No	＜270 min	＜100 ml	T1~T2	N1~N2	No	＜2	≥5 cm	≥5 ng/ml	≥37 U/mL	＜0.05 ng/ml	＜10 mg/l	＜10 mg/l	＜3	≥90 %	No	0	internal validation set
548	Male	＜65	＜25 kg/m2	＜3	No	No	Laparoscopic surgery	No	No	No	No	＜30g/L	No	No	Yes	No	No	No	No	＜270 min	≥100 ml	T3~T4	N0	No	＜2	＜5 cm	＜5 ng/ml	＜37 U/mL	≥0.05 ng/ml	＜10 mg/l	≥10 mg/l	≥3	≥90 %	Yes	0	internal validation set
549	Female	≥65	＜25 kg/m2	＜3	No	Yes	Laparoscopic surgery	No	No	No	No	＜30g/L	No	No	No	Yes	No	No	No	＜270 min	≥100 ml	T3~T4	N0	No	＜2	＜5 cm	＜5 ng/ml	≥37 U/mL	＜0.05 ng/ml	＜10 mg/l	＜10 mg/l	≥3	≥90 %	No	0	internal validation set
550	Male	≥65	＜25 kg/m2	＜3	No	No	Laparoscopic surgery	No	No	No	Yes	≥30g/L	No	No	Yes	No	No	Yes	No	＜270 min	＜100 ml	T1~T2	N0	No	＜2	＜5 cm	＜5 ng/ml	≥37 U/mL	＜0.05 ng/ml	＜10 mg/l	≥10 mg/l	＜3	≥90 %	No	0	internal validation set
551	Female	＜65	≥25 kg/m2	≥3	Yes	No	Laparoscopic surgery	No	No	No	Yes	≥30g/L	Yes	Yes	No	Yes	Yes	No	No	≥270 min	＜100 ml	T1~T2	N0	No	＜2	＜5 cm	＜5 ng/ml	＜37 U/mL	＜0.05 ng/ml	＜10 mg/l	＜10 mg/l	＜3	≥90 %	Yes	0	internal validation set
552	Male	≥65	≥25 kg/m2	≥3	No	No	Open surgery	No	No	No	No	≥30g/L	No	Yes	No	No	No	No	No	≥270 min	≥100 ml	T3~T4	N0	No	≥2	＜5 cm	＜5 ng/ml	≥37 U/mL	＜0.05 ng/ml	＜10 mg/l	＜10 mg/l	≥3	≥90 %	No	0	internal validation set
553	Female	＜65	≥25 kg/m2	＜3	Yes	No	Laparoscopic surgery	No	No	No	No	≥30g/L	Yes	No	No	No	Yes	No	No	＜270 min	≥100 ml	T3~T4	N0	No	≥2	＜5 cm	＜5 ng/ml	＜37 U/mL	＜0.05 ng/ml	＜10 mg/l	＜10 mg/l	＜3	＜90 %	Yes	0	internal validation set
554	Male	＜65	＜25 kg/m2	＜3	Yes	No	Laparoscopic surgery	No	No	Yes	No	≥30g/L	No	No	No	No	Yes	No	No	≥270 min	＜100 ml	T1~T2	N0	No	≥2	＜5 cm	＜5 ng/ml	≥37 U/mL	＜0.05 ng/ml	＜10 mg/l	＜10 mg/l	＜3	≥90 %	Yes	0	internal validation set
555	Female	＜65	≥25 kg/m2	＜3	No	No	Open surgery	No	Yes	No	Yes	≥30g/L	Yes	No	Yes	No	No	No	No	＜270 min	≥100 ml	T3~T4	N1~N2	No	＜2	＜5 cm	≥5 ng/ml	≥37 U/mL	＜0.05 ng/ml	＜10 mg/l	＜10 mg/l	≥3	＜90 %	No	0	internal validation set
556	Male	＜65	≥25 kg/m2	≥3	Yes	Yes	Laparoscopic surgery	Yes	Yes	Yes	No	≥30g/L	Yes	No	Yes	Yes	No	No	Yes	≥270 min	＜100 ml	T1~T2	N1~N2	No	＜2	＜5 cm	＜5 ng/ml	＜37 U/mL	＜0.05 ng/ml	≥10 mg/l	＜10 mg/l	＜3	≥90 %	No	0	internal validation set
557	Male	＜65	＜25 kg/m2	＜3	No	No	Laparoscopic surgery	No	No	No	No	≥30g/L	No	No	Yes	Yes	No	No	No	＜270 min	＜100 ml	T1~T2	N1~N2	No	＜2	≥5 cm	≥5 ng/ml	＜37 U/mL	＜0.05 ng/ml	＜10 mg/l	≥10 mg/l	＜3	＜90 %	No	0	internal validation set
558	Male	＜65	≥25 kg/m2	≥3	No	Yes	Laparoscopic surgery	No	No	No	Yes	≥30g/L	No	No	Yes	No	No	No	No	＜270 min	＜100 ml	T1~T2	N1~N2	No	＜2	＜5 cm	＜5 ng/ml	＜37 U/mL	＜0.05 ng/ml	≥10 mg/l	＜10 mg/l	＜3	＜90 %	No	0	internal validation set
559	Male	＜65	≥25 kg/m2	≥3	Yes	Yes	Laparoscopic surgery	No	No	No	Yes	≥30g/L	No	No	Yes	No	No	No	Yes	≥270 min	＜100 ml	T1~T2	N1~N2	No	＜2	＜5 cm	＜5 ng/ml	≥37 U/mL	＜0.05 ng/ml	＜10 mg/l	＜10 mg/l	＜3	≥90 %	Yes	0	internal validation set
560	Female	＜65	＜25 kg/m2	≥3	Yes	No	Laparoscopic surgery	Yes	No	No	No	＜30g/L	No	No	No	No	No	No	Yes	≥270 min	＜100 ml	T1~T2	N1~N2	No	＜2	＜5 cm	≥5 ng/ml	≥37 U/mL	＜0.05 ng/ml	≥10 mg/l	≥10 mg/l	＜3	≥90 %	No	0	internal validation set
561	Female	＜65	＜25 kg/m2	＜3	No	No	Laparoscopic surgery	Yes	No	No	No	≥30g/L	No	No	Yes	No	No	No	Yes	＜270 min	＜100 ml	T3~T4	N0	No	＜2	＜5 cm	＜5 ng/ml	＜37 U/mL	＜0.05 ng/ml	＜10 mg/l	≥10 mg/l	≥3	≥90 %	Yes	0	internal validation set
562	Male	≥65	＜25 kg/m2	≥3	No	Yes	Laparoscopic surgery	No	No	No	No	＜30g/L	No	No	Yes	No	No	No	No	≥270 min	＜100 ml	T1~T2	N0	No	＜2	＜5 cm	＜5 ng/ml	＜37 U/mL	＜0.05 ng/ml	＜10 mg/l	＜10 mg/l	＜3	≥90 %	Yes	0	internal validation set
563	Female	＜65	＜25 kg/m2	＜3	No	No	Laparoscopic surgery	Yes	No	No	No	＜30g/L	No	No	Yes	Yes	No	No	No	＜270 min	＜100 ml	T1~T2	N0	Yes	＜2	＜5 cm	＜5 ng/ml	≥37 U/mL	＜0.05 ng/ml	＜10 mg/l	＜10 mg/l	≥3	≥90 %	Yes	0	internal validation set
564	Female	≥65	＜25 kg/m2	＜3	No	No	Laparoscopic surgery	No	No	No	No	≥30g/L	No	No	No	Yes	No	No	No	≥270 min	＜100 ml	T1~T2	N1~N2	No	＜2	＜5 cm	＜5 ng/ml	≥37 U/mL	＜0.05 ng/ml	≥10 mg/l	＜10 mg/l	≥3	≥90 %	Yes	0	internal validation set
565	Male	＜65	≥25 kg/m2	＜3	No	Yes	Laparoscopic surgery	No	No	No	No	≥30g/L	Yes	No	Yes	No	No	No	No	＜270 min	＜100 ml	T1~T2	N0	Yes	＜2	＜5 cm	≥5 ng/ml	＜37 U/mL	＜0.05 ng/ml	≥10 mg/l	＜10 mg/l	≥3	≥90 %	No	0	internal validation set
566	Male	＜65	≥25 kg/m2	＜3	No	Yes	Open surgery	No	No	Yes	No	≥30g/L	No	Yes	Yes	Yes	No	No	No	＜270 min	≥100 ml	T1~T2	N1~N2	No	＜2	＜5 cm	＜5 ng/ml	＜37 U/mL	＜0.05 ng/ml	＜10 mg/l	＜10 mg/l	＜3	≥90 %	No	0	internal validation set
567	Female	＜65	≥25 kg/m2	≥3	No	No	Open surgery	No	Yes	No	No	≥30g/L	No	Yes	Yes	Yes	No	No	No	≥270 min	＜100 ml	T1~T2	N0	No	≥2	≥5 cm	＜5 ng/ml	＜37 U/mL	＜0.05 ng/ml	≥10 mg/l	＜10 mg/l	＜3	≥90 %	No	0	internal validation set
568	Female	＜65	≥25 kg/m2	≥3	No	Yes	Laparoscopic surgery	Yes	No	No	No	≥30g/L	Yes	No	Yes	No	Yes	No	No	＜270 min	＜100 ml	T1~T2	N0	No	＜2	＜5 cm	≥5 ng/ml	＜37 U/mL	＜0.05 ng/ml	＜10 mg/l	＜10 mg/l	≥3	≥90 %	Yes	0	internal validation set
569	Female	＜65	＜25 kg/m2	＜3	No	Yes	Laparoscopic surgery	No	No	Yes	No	≥30g/L	No	No	Yes	Yes	No	No	No	＜270 min	＜100 ml	T1~T2	N0	No	≥2	≥5 cm	＜5 ng/ml	≥37 U/mL	＜0.05 ng/ml	＜10 mg/l	＜10 mg/l	＜3	≥90 %	No	0	internal validation set
570	Male	＜65	＜25 kg/m2	＜3	No	No	Laparoscopic surgery	No	Yes	No	No	≥30g/L	Yes	No	Yes	No	No	No	No	＜270 min	＜100 ml	T1~T2	N1~N2	No	＜2	＜5 cm	＜5 ng/ml	＜37 U/mL	≥0.05 ng/ml	≥10 mg/l	＜10 mg/l	＜3	≥90 %	Yes	0	internal validation set
571	Female	＜65	＜25 kg/m2	≥3	Yes	No	Laparoscopic surgery	No	No	Yes	No	≥30g/L	No	No	Yes	No	Yes	No	No	≥270 min	≥100 ml	T1~T2	N1~N2	No	＜2	＜5 cm	＜5 ng/ml	＜37 U/mL	＜0.05 ng/ml	＜10 mg/l	＜10 mg/l	＜3	≥90 %	No	0	internal validation set
572	Male	≥65	＜25 kg/m2	＜3	No	No	Laparoscopic surgery	No	Yes	No	No	≥30g/L	No	No	No	No	Yes	No	No	＜270 min	≥100 ml	T3~T4	N0	No	＜2	≥5 cm	＜5 ng/ml	＜37 U/mL	＜0.05 ng/ml	＜10 mg/l	＜10 mg/l	＜3	≥90 %	No	0	internal validation set
573	Male	＜65	＜25 kg/m2	＜3	No	No	Laparoscopic surgery	No	No	Yes	No	≥30g/L	No	No	Yes	Yes	No	No	No	＜270 min	≥100 ml	T1~T2	N1~N2	No	＜2	≥5 cm	＜5 ng/ml	＜37 U/mL	≥0.05 ng/ml	≥10 mg/l	＜10 mg/l	＜3	≥90 %	No	0	internal validation set
574	Male	＜65	＜25 kg/m2	＜3	No	No	Laparoscopic surgery	No	No	No	No	＜30g/L	No	No	Yes	No	No	No	No	＜270 min	≥100 ml	T3~T4	N1~N2	No	＜2	＜5 cm	＜5 ng/ml	＜37 U/mL	≥0.05 ng/ml	≥10 mg/l	＜10 mg/l	＜3	≥90 %	No	0	internal validation set
575	Male	＜65	≥25 kg/m2	＜3	No	No	Laparoscopic surgery	No	No	No	Yes	＜30g/L	No	No	No	Yes	No	Yes	No	＜270 min	＜100 ml	T1~T2	N1~N2	No	＜2	＜5 cm	＜5 ng/ml	＜37 U/mL	＜0.05 ng/ml	≥10 mg/l	＜10 mg/l	＜3	≥90 %	No	0	internal validation set
576	Female	＜65	≥25 kg/m2	≥3	No	Yes	Laparoscopic surgery	No	Yes	No	No	≥30g/L	Yes	No	Yes	No	No	No	No	＜270 min	≥100 ml	T1~T2	N0	No	＜2	＜5 cm	＜5 ng/ml	＜37 U/mL	＜0.05 ng/ml	≥10 mg/l	＜10 mg/l	＜3	＜90 %	No	0	internal validation set
577	Male	＜65	＜25 kg/m2	≥3	Yes	Yes	Laparoscopic surgery	No	No	Yes	Yes	＜30g/L	Yes	Yes	No	No	No	Yes	No	＜270 min	＜100 ml	T1~T2	N0	No	＜2	＜5 cm	＜5 ng/ml	＜37 U/mL	＜0.05 ng/ml	≥10 mg/l	＜10 mg/l	＜3	＜90 %	No	0	internal validation set
578	Female	＜65	＜25 kg/m2	≥3	Yes	Yes	Open surgery	Yes	No	No	No	≥30g/L	No	Yes	Yes	Yes	No	Yes	No	＜270 min	≥100 ml	T1~T2	N0	No	＜2	＜5 cm	＜5 ng/ml	＜37 U/mL	＜0.05 ng/ml	＜10 mg/l	≥10 mg/l	＜3	≥90 %	No	0	internal validation set
579	Male	＜65	＜25 kg/m2	≥3	No	Yes	Laparoscopic surgery	No	Yes	No	No	≥30g/L	No	No	Yes	No	No	No	Yes	＜270 min	≥100 ml	T1~T2	N0	No	＜2	＜5 cm	≥5 ng/ml	＜37 U/mL	＜0.05 ng/ml	≥10 mg/l	＜10 mg/l	＜3	≥90 %	No	0	internal validation set
580	Male	＜65	≥25 kg/m2	＜3	No	No	Open surgery	No	No	No	No	≥30g/L	No	No	No	No	No	No	No	＜270 min	＜100 ml	T1~T2	N0	No	＜2	＜5 cm	＜5 ng/ml	≥37 U/mL	＜0.05 ng/ml	＜10 mg/l	＜10 mg/l	＜3	≥90 %	No	0	internal validation set
581	Female	≥65	＜25 kg/m2	≥3	No	No	Laparoscopic surgery	No	No	No	No	≥30g/L	No	Yes	No	No	No	No	No	＜270 min	＜100 ml	T1~T2	N1~N2	No	＜2	≥5 cm	＜5 ng/ml	＜37 U/mL	＜0.05 ng/ml	＜10 mg/l	＜10 mg/l	＜3	≥90 %	Yes	0	internal validation set
582	Male	＜65	＜25 kg/m2	≥3	No	Yes	Laparoscopic surgery	No	No	No	Yes	＜30g/L	No	No	Yes	Yes	No	No	Yes	＜270 min	＜100 ml	T1~T2	N0	No	＜2	＜5 cm	＜5 ng/ml	＜37 U/mL	＜0.05 ng/ml	＜10 mg/l	＜10 mg/l	＜3	≥90 %	Yes	0	internal validation set
583	Female	＜65	≥25 kg/m2	≥3	No	No	Laparoscopic surgery	No	Yes	No	Yes	≥30g/L	No	No	No	No	No	No	No	＜270 min	＜100 ml	T1~T2	N1~N2	No	＜2	≥5 cm	＜5 ng/ml	＜37 U/mL	＜0.05 ng/ml	≥10 mg/l	＜10 mg/l	＜3	≥90 %	No	0	internal validation set
584	Female	＜65	＜25 kg/m2	＜3	No	No	Open surgery	No	No	No	No	≥30g/L	No	No	Yes	Yes	No	No	Yes	＜270 min	＜100 ml	T1~T2	N0	No	≥2	＜5 cm	＜5 ng/ml	＜37 U/mL	＜0.05 ng/ml	≥10 mg/l	＜10 mg/l	＜3	≥90 %	Yes	0	internal validation set
585	Male	＜65	≥25 kg/m2	＜3	No	No	Laparoscopic surgery	No	No	No	Yes	≥30g/L	No	No	No	Yes	No	No	No	＜270 min	≥100 ml	T1~T2	N0	No	＜2	＜5 cm	≥5 ng/ml	＜37 U/mL	≥0.05 ng/ml	＜10 mg/l	＜10 mg/l	＜3	≥90 %	Yes	0	internal validation set
586	Male	＜65	＜25 kg/m2	＜3	No	No	Open surgery	No	No	No	No	≥30g/L	Yes	No	No	No	No	No	Yes	≥270 min	＜100 ml	T3~T4	N1~N2	No	≥2	＜5 cm	＜5 ng/ml	＜37 U/mL	＜0.05 ng/ml	≥10 mg/l	≥10 mg/l	≥3	≥90 %	No	0	internal validation set
587	Female	＜65	＜25 kg/m2	≥3	Yes	Yes	Open surgery	No	No	No	No	≥30g/L	Yes	No	Yes	Yes	No	No	No	≥270 min	≥100 ml	T1~T2	N0	No	＜2	＜5 cm	≥5 ng/ml	≥37 U/mL	＜0.05 ng/ml	≥10 mg/l	＜10 mg/l	≥3	≥90 %	Yes	0	internal validation set
588	Female	＜65	＜25 kg/m2	＜3	Yes	Yes	Laparoscopic surgery	No	No	No	No	≥30g/L	No	No	No	Yes	No	No	No	≥270 min	＜100 ml	T3~T4	N0	No	＜2	＜5 cm	＜5 ng/ml	＜37 U/mL	≥0.05 ng/ml	＜10 mg/l	＜10 mg/l	＜3	≥90 %	Yes	0	internal validation set
589	Female	＜65	＜25 kg/m2	＜3	Yes	No	Laparoscopic surgery	Yes	No	Yes	Yes	≥30g/L	Yes	No	Yes	No	No	No	No	＜270 min	＜100 ml	T3~T4	N1~N2	Yes	＜2	≥5 cm	＜5 ng/ml	＜37 U/mL	≥0.05 ng/ml	＜10 mg/l	≥10 mg/l	＜3	＜90 %	No	0	internal validation set
590	Female	＜65	＜25 kg/m2	≥3	No	No	Laparoscopic surgery	Yes	No	No	No	＜30g/L	No	No	No	Yes	Yes	No	No	＜270 min	≥100 ml	T1~T2	N0	Yes	＜2	≥5 cm	≥5 ng/ml	≥37 U/mL	≥0.05 ng/ml	＜10 mg/l	＜10 mg/l	＜3	≥90 %	No	0	internal validation set
591	Male	＜65	≥25 kg/m2	＜3	Yes	No	Laparoscopic surgery	No	No	No	Yes	≥30g/L	Yes	No	Yes	No	No	No	No	＜270 min	≥100 ml	T1~T2	N0	No	＜2	＜5 cm	＜5 ng/ml	≥37 U/mL	＜0.05 ng/ml	≥10 mg/l	≥10 mg/l	＜3	≥90 %	Yes	0	internal validation set
592	Female	＜65	≥25 kg/m2	＜3	No	Yes	Laparoscopic surgery	Yes	No	No	No	≥30g/L	No	No	Yes	Yes	Yes	No	No	＜270 min	＜100 ml	T1~T2	N0	No	＜2	＜5 cm	≥5 ng/ml	＜37 U/mL	＜0.05 ng/ml	＜10 mg/l	＜10 mg/l	＜3	＜90 %	No	0	internal validation set
593	Male	＜65	≥25 kg/m2	＜3	No	No	Laparoscopic surgery	Yes	No	Yes	No	≥30g/L	No	Yes	No	Yes	No	No	No	≥270 min	≥100 ml	T3~T4	N1~N2	No	＜2	＜5 cm	＜5 ng/ml	＜37 U/mL	＜0.05 ng/ml	＜10 mg/l	＜10 mg/l	＜3	≥90 %	No	0	internal validation set
594	Female	＜65	＜25 kg/m2	＜3	Yes	No	Laparoscopic surgery	No	No	Yes	Yes	≥30g/L	No	No	Yes	Yes	Yes	Yes	No	＜270 min	＜100 ml	T1~T2	N0	No	＜2	≥5 cm	＜5 ng/ml	≥37 U/mL	＜0.05 ng/ml	≥10 mg/l	＜10 mg/l	＜3	＜90 %	No	0	internal validation set
595	Male	≥65	＜25 kg/m2	＜3	Yes	Yes	Laparoscopic surgery	Yes	No	No	No	≥30g/L	No	No	No	No	No	Yes	No	＜270 min	≥100 ml	T1~T2	N0	Yes	≥2	＜5 cm	≥5 ng/ml	＜37 U/mL	≥0.05 ng/ml	≥10 mg/l	＜10 mg/l	＜3	≥90 %	No	0	internal validation set
596	Female	≥65	≥25 kg/m2	＜3	No	No	Laparoscopic surgery	No	Yes	No	Yes	≥30g/L	No	No	Yes	No	No	No	No	≥270 min	＜100 ml	T3~T4	N0	No	＜2	＜5 cm	＜5 ng/ml	≥37 U/mL	＜0.05 ng/ml	＜10 mg/l	＜10 mg/l	＜3	≥90 %	No	0	internal validation set
597	Male	＜65	≥25 kg/m2	＜3	No	No	Laparoscopic surgery	No	Yes	No	Yes	＜30g/L	No	No	Yes	Yes	No	No	No	≥270 min	＜100 ml	T1~T2	N0	No	＜2	＜5 cm	≥5 ng/ml	＜37 U/mL	＜0.05 ng/ml	＜10 mg/l	＜10 mg/l	＜3	≥90 %	No	0	internal validation set
598	Male	＜65	＜25 kg/m2	＜3	No	Yes	Laparoscopic surgery	No	No	No	No	≥30g/L	No	Yes	No	Yes	No	Yes	No	＜270 min	＜100 ml	T3~T4	N0	No	＜2	＜5 cm	＜5 ng/ml	＜37 U/mL	＜0.05 ng/ml	＜10 mg/l	≥10 mg/l	＜3	≥90 %	No	0	internal validation set
599	Male	＜65	＜25 kg/m2	＜3	No	Yes	Laparoscopic surgery	No	No	No	Yes	≥30g/L	No	Yes	No	Yes	No	Yes	No	＜270 min	＜100 ml	T1~T2	N0	No	＜2	＜5 cm	＜5 ng/ml	＜37 U/mL	＜0.05 ng/ml	＜10 mg/l	≥10 mg/l	＜3	≥90 %	No	0	internal validation set
600	Female	＜65	≥25 kg/m2	≥3	Yes	No	Laparoscopic surgery	No	Yes	No	No	≥30g/L	No	No	Yes	No	No	No	No	≥270 min	＜100 ml	T1~T2	N0	No	≥2	≥5 cm	＜5 ng/ml	＜37 U/mL	＜0.05 ng/ml	＜10 mg/l	≥10 mg/l	＜3	≥90 %	No	0	internal validation set
601	Male	＜65	≥25 kg/m2	≥3	Yes	No	Laparoscopic surgery	No	No	No	No	≥30g/L	Yes	No	Yes	Yes	No	No	Yes	＜270 min	＜100 ml	T3~T4	N0	No	＜2	＜5 cm	＜5 ng/ml	＜37 U/mL	≥0.05 ng/ml	＜10 mg/l	＜10 mg/l	＜3	≥90 %	No	0	internal validation set
602	Male	＜65	＜25 kg/m2	≥3	No	No	Laparoscopic surgery	No	No	No	No	≥30g/L	No	No	No	Yes	No	No	Yes	＜270 min	＜100 ml	T3~T4	N0	No	≥2	＜5 cm	≥5 ng/ml	＜37 U/mL	＜0.05 ng/ml	＜10 mg/l	＜10 mg/l	≥3	≥90 %	No	0	internal validation set
603	Female	＜65	＜25 kg/m2	＜3	Yes	Yes	Open surgery	Yes	No	Yes	Yes	≥30g/L	No	No	Yes	Yes	No	No	Yes	＜270 min	≥100 ml	T3~T4	N0	No	≥2	＜5 cm	≥5 ng/ml	＜37 U/mL	＜0.05 ng/ml	＜10 mg/l	＜10 mg/l	≥3	≥90 %	No	0	internal validation set
604	Male	＜65	＜25 kg/m2	≥3	Yes	No	Open surgery	Yes	Yes	Yes	No	≥30g/L	No	No	Yes	No	No	No	No	＜270 min	≥100 ml	T1~T2	N0	No	＜2	＜5 cm	＜5 ng/ml	＜37 U/mL	＜0.05 ng/ml	＜10 mg/l	≥10 mg/l	＜3	≥90 %	No	0	internal validation set
605	Male	≥65	＜25 kg/m2	＜3	No	No	Laparoscopic surgery	No	Yes	No	Yes	≥30g/L	Yes	No	No	Yes	No	No	No	＜270 min	＜100 ml	T1~T2	N0	No	＜2	＜5 cm	＜5 ng/ml	＜37 U/mL	＜0.05 ng/ml	＜10 mg/l	＜10 mg/l	≥3	≥90 %	No	0	internal validation set
606	Male	＜65	＜25 kg/m2	＜3	No	Yes	Laparoscopic surgery	No	No	Yes	No	≥30g/L	No	No	No	Yes	No	No	No	＜270 min	＜100 ml	T1~T2	N0	No	＜2	＜5 cm	≥5 ng/ml	≥37 U/mL	＜0.05 ng/ml	＜10 mg/l	＜10 mg/l	＜3	≥90 %	No	0	internal validation set
607	Male	＜65	≥25 kg/m2	＜3	Yes	No	Laparoscopic surgery	Yes	No	No	No	＜30g/L	Yes	No	Yes	Yes	No	No	No	＜270 min	≥100 ml	T1~T2	N0	No	＜2	≥5 cm	≥5 ng/ml	＜37 U/mL	＜0.05 ng/ml	＜10 mg/l	＜10 mg/l	＜3	≥90 %	Yes	0	internal validation set
608	Male	＜65	＜25 kg/m2	＜3	No	Yes	Laparoscopic surgery	No	Yes	No	No	≥30g/L	Yes	No	Yes	Yes	No	No	No	＜270 min	≥100 ml	T1~T2	N0	No	＜2	＜5 cm	＜5 ng/ml	＜37 U/mL	＜0.05 ng/ml	＜10 mg/l	＜10 mg/l	＜3	≥90 %	No	0	internal validation set
609	Female	＜65	≥25 kg/m2	≥3	Yes	Yes	Laparoscopic surgery	No	Yes	No	No	≥30g/L	No	No	Yes	No	No	No	No	≥270 min	≥100 ml	T1~T2	N0	No	＜2	＜5 cm	＜5 ng/ml	＜37 U/mL	＜0.05 ng/ml	＜10 mg/l	＜10 mg/l	＜3	≥90 %	No	0	internal validation set
610	Male	＜65	＜25 kg/m2	≥3	No	No	Laparoscopic surgery	No	No	No	No	＜30g/L	No	No	No	Yes	Yes	No	No	≥270 min	≥100 ml	T1~T2	N0	No	＜2	＜5 cm	＜5 ng/ml	＜37 U/mL	≥0.05 ng/ml	＜10 mg/l	＜10 mg/l	＜3	≥90 %	No	0	internal validation set
611	Male	＜65	≥25 kg/m2	≥3	No	No	Laparoscopic surgery	No	Yes	Yes	No	＜30g/L	No	No	Yes	No	Yes	No	No	＜270 min	＜100 ml	T1~T2	N0	No	＜2	＜5 cm	＜5 ng/ml	＜37 U/mL	≥0.05 ng/ml	＜10 mg/l	＜10 mg/l	＜3	≥90 %	No	0	internal validation set
612	Male	＜65	＜25 kg/m2	＜3	No	No	Laparoscopic surgery	No	No	No	No	≥30g/L	No	No	No	No	No	No	No	＜270 min	＜100 ml	T3~T4	N0	No	＜2	≥5 cm	＜5 ng/ml	＜37 U/mL	≥0.05 ng/ml	≥10 mg/l	＜10 mg/l	＜3	≥90 %	No	0	internal validation set
613	Male	＜65	≥25 kg/m2	＜3	Yes	No	Laparoscopic surgery	No	No	Yes	No	≥30g/L	No	No	No	Yes	No	Yes	No	＜270 min	≥100 ml	T1~T2	N0	No	＜2	≥5 cm	＜5 ng/ml	＜37 U/mL	＜0.05 ng/ml	＜10 mg/l	＜10 mg/l	＜3	≥90 %	Yes	0	internal validation set
614	Male	＜65	≥25 kg/m2	＜3	No	No	Laparoscopic surgery	Yes	No	No	No	≥30g/L	No	Yes	No	No	No	No	No	＜270 min	＜100 ml	T3~T4	N0	No	＜2	＜5 cm	≥5 ng/ml	≥37 U/mL	＜0.05 ng/ml	＜10 mg/l	＜10 mg/l	＜3	＜90 %	Yes	0	internal validation set
615	Male	＜65	＜25 kg/m2	＜3	Yes	No	Open surgery	No	No	No	No	≥30g/L	No	Yes	Yes	No	No	Yes	No	＜270 min	≥100 ml	T1~T2	N0	No	≥2	＜5 cm	≥5 ng/ml	≥37 U/mL	≥0.05 ng/ml	＜10 mg/l	＜10 mg/l	＜3	≥90 %	No	0	internal validation set
616	Female	＜65	≥25 kg/m2	＜3	No	No	Laparoscopic surgery	No	No	Yes	No	≥30g/L	Yes	No	No	No	No	Yes	No	＜270 min	＜100 ml	T3~T4	N1~N2	Yes	＜2	≥5 cm	＜5 ng/ml	＜37 U/mL	≥0.05 ng/ml	≥10 mg/l	＜10 mg/l	＜3	≥90 %	No	0	internal validation set
617	Female	＜65	＜25 kg/m2	≥3	No	No	Laparoscopic surgery	No	No	Yes	Yes	≥30g/L	No	No	No	Yes	No	No	No	≥270 min	≥100 ml	T1~T2	N0	Yes	≥2	＜5 cm	＜5 ng/ml	＜37 U/mL	＜0.05 ng/ml	≥10 mg/l	≥10 mg/l	＜3	＜90 %	No	0	internal validation set
618	Female	＜65	＜25 kg/m2	＜3	Yes	Yes	Laparoscopic surgery	Yes	No	Yes	No	≥30g/L	No	No	No	No	No	No	No	＜270 min	≥100 ml	T1~T2	N0	No	＜2	＜5 cm	＜5 ng/ml	＜37 U/mL	＜0.05 ng/ml	＜10 mg/l	＜10 mg/l	＜3	≥90 %	No	0	internal validation set
619	Male	＜65	＜25 kg/m2	≥3	Yes	No	Open surgery	Yes	No	Yes	No	＜30g/L	Yes	No	Yes	Yes	No	No	No	≥270 min	＜100 ml	T1~T2	N1~N2	No	＜2	≥5 cm	＜5 ng/ml	≥37 U/mL	≥0.05 ng/ml	＜10 mg/l	≥10 mg/l	＜3	＜90 %	No	0	internal validation set
620	Male	≥65	≥25 kg/m2	＜3	No	Yes	Laparoscopic surgery	No	No	No	Yes	≥30g/L	Yes	No	Yes	Yes	No	No	No	＜270 min	＜100 ml	T1~T2	N0	No	≥2	＜5 cm	＜5 ng/ml	＜37 U/mL	＜0.05 ng/ml	≥10 mg/l	＜10 mg/l	＜3	≥90 %	No	0	internal validation set
621	Male	≥65	＜25 kg/m2	＜3	Yes	Yes	Laparoscopic surgery	No	No	No	No	≥30g/L	No	No	Yes	Yes	No	Yes	No	≥270 min	＜100 ml	T3~T4	N0	No	＜2	＜5 cm	＜5 ng/ml	＜37 U/mL	＜0.05 ng/ml	≥10 mg/l	≥10 mg/l	＜3	＜90 %	No	0	internal validation set
622	Male	＜65	＜25 kg/m2	＜3	No	No	Open surgery	No	No	No	No	＜30g/L	Yes	No	Yes	Yes	Yes	Yes	No	≥270 min	＜100 ml	T3~T4	N0	Yes	＜2	＜5 cm	＜5 ng/ml	＜37 U/mL	＜0.05 ng/ml	≥10 mg/l	≥10 mg/l	＜3	＜90 %	Yes	0	internal validation set
623	Male	＜65	＜25 kg/m2	＜3	No	No	Laparoscopic surgery	No	No	No	No	≥30g/L	No	Yes	No	No	No	Yes	No	≥270 min	＜100 ml	T1~T2	N0	No	＜2	≥5 cm	＜5 ng/ml	＜37 U/mL	＜0.05 ng/ml	＜10 mg/l	＜10 mg/l	＜3	＜90 %	No	0	internal validation set
624	Female	＜65	＜25 kg/m2	＜3	No	No	Open surgery	No	No	No	No	＜30g/L	No	No	Yes	No	No	No	No	＜270 min	≥100 ml	T1~T2	N0	No	＜2	＜5 cm	≥5 ng/ml	＜37 U/mL	＜0.05 ng/ml	＜10 mg/l	≥10 mg/l	＜3	≥90 %	No	0	internal validation set
625	Female	＜65	＜25 kg/m2	≥3	Yes	No	Laparoscopic surgery	No	Yes	No	Yes	≥30g/L	No	Yes	Yes	No	Yes	No	No	≥270 min	＜100 ml	T1~T2	N0	No	≥2	＜5 cm	≥5 ng/ml	＜37 U/mL	＜0.05 ng/ml	≥10 mg/l	≥10 mg/l	＜3	≥90 %	No	0	internal validation set
626	Female	＜65	≥25 kg/m2	≥3	No	No	Laparoscopic surgery	No	No	No	No	≥30g/L	No	No	Yes	No	Yes	No	Yes	＜270 min	＜100 ml	T1~T2	N0	No	＜2	≥5 cm	＜5 ng/ml	＜37 U/mL	＜0.05 ng/ml	＜10 mg/l	≥10 mg/l	＜3	≥90 %	Yes	0	internal validation set
627	Female	＜65	≥25 kg/m2	≥3	No	Yes	Laparoscopic surgery	No	No	No	Yes	≥30g/L	No	No	No	Yes	No	No	Yes	≥270 min	≥100 ml	T1~T2	N0	No	＜2	＜5 cm	＜5 ng/ml	＜37 U/mL	＜0.05 ng/ml	≥10 mg/l	≥10 mg/l	＜3	≥90 %	Yes	0	internal validation set
628	Female	＜65	＜25 kg/m2	＜3	No	Yes	Laparoscopic surgery	No	No	No	No	≥30g/L	No	No	Yes	No	No	No	No	＜270 min	＜100 ml	T1~T2	N0	No	＜2	＜5 cm	≥5 ng/ml	＜37 U/mL	≥0.05 ng/ml	＜10 mg/l	＜10 mg/l	＜3	≥90 %	No	0	internal validation set
629	Male	＜65	＜25 kg/m2	≥3	No	No	Laparoscopic surgery	Yes	No	No	No	≥30g/L	No	No	No	No	Yes	No	No	＜270 min	≥100 ml	T1~T2	N0	No	＜2	＜5 cm	＜5 ng/ml	≥37 U/mL	＜0.05 ng/ml	≥10 mg/l	＜10 mg/l	＜3	≥90 %	No	0	internal validation set
630	Male	＜65	≥25 kg/m2	≥3	No	Yes	Laparoscopic surgery	No	Yes	No	No	≥30g/L	No	No	No	Yes	Yes	No	No	＜270 min	＜100 ml	T3~T4	N0	No	＜2	＜5 cm	＜5 ng/ml	＜37 U/mL	＜0.05 ng/ml	≥10 mg/l	＜10 mg/l	≥3	≥90 %	No	0	internal validation set
631	Male	＜65	＜25 kg/m2	≥3	No	No	Laparoscopic surgery	No	Yes	No	No	≥30g/L	No	Yes	Yes	Yes	No	No	No	≥270 min	＜100 ml	T1~T2	N0	No	＜2	＜5 cm	≥5 ng/ml	＜37 U/mL	＜0.05 ng/ml	＜10 mg/l	＜10 mg/l	≥3	≥90 %	No	0	internal validation set
632	Male	≥65	≥25 kg/m2	＜3	No	Yes	Laparoscopic surgery	No	No	Yes	No	≥30g/L	No	No	Yes	Yes	No	Yes	Yes	≥270 min	≥100 ml	T3~T4	N0	No	＜2	＜5 cm	＜5 ng/ml	≥37 U/mL	＜0.05 ng/ml	≥10 mg/l	≥10 mg/l	＜3	≥90 %	No	0	internal validation set
633	Female	＜65	＜25 kg/m2	＜3	No	No	Laparoscopic surgery	Yes	No	No	No	≥30g/L	No	Yes	No	Yes	No	Yes	No	≥270 min	＜100 ml	T3~T4	N0	No	＜2	＜5 cm	≥5 ng/ml	＜37 U/mL	＜0.05 ng/ml	＜10 mg/l	＜10 mg/l	≥3	≥90 %	No	0	internal validation set
634	Female	＜65	≥25 kg/m2	＜3	No	Yes	Open surgery	Yes	No	Yes	No	＜30g/L	No	No	No	Yes	No	No	Yes	＜270 min	＜100 ml	T1~T2	N0	No	＜2	＜5 cm	≥5 ng/ml	＜37 U/mL	＜0.05 ng/ml	＜10 mg/l	＜10 mg/l	＜3	≥90 %	Yes	0	internal validation set
635	Male	＜65	＜25 kg/m2	＜3	No	No	Laparoscopic surgery	No	No	No	Yes	＜30g/L	No	No	Yes	No	No	Yes	Yes	＜270 min	≥100 ml	T1~T2	N0	No	＜2	＜5 cm	≥5 ng/ml	≥37 U/mL	＜0.05 ng/ml	＜10 mg/l	＜10 mg/l	≥3	≥90 %	Yes	0	internal validation set
636	Male	＜65	＜25 kg/m2	＜3	Yes	Yes	Open surgery	No	No	No	Yes	≥30g/L	No	No	No	No	No	Yes	No	＜270 min	≥100 ml	T1~T2	N0	No	≥2	＜5 cm	≥5 ng/ml	＜37 U/mL	＜0.05 ng/ml	＜10 mg/l	＜10 mg/l	≥3	≥90 %	No	0	internal validation set
637	Male	＜65	≥25 kg/m2	≥3	Yes	No	Open surgery	No	No	Yes	No	＜30g/L	No	No	Yes	No	No	No	No	＜270 min	＜100 ml	T1~T2	N0	No	＜2	≥5 cm	＜5 ng/ml	＜37 U/mL	＜0.05 ng/ml	≥10 mg/l	＜10 mg/l	＜3	≥90 %	Yes	0	internal validation set
638	Female	≥65	＜25 kg/m2	≥3	No	No	Open surgery	No	No	No	No	≥30g/L	No	No	No	No	No	No	No	＜270 min	＜100 ml	T1~T2	N0	No	＜2	＜5 cm	≥5 ng/ml	＜37 U/mL	≥0.05 ng/ml	＜10 mg/l	＜10 mg/l	≥3	≥90 %	No	0	internal validation set
639	Female	＜65	＜25 kg/m2	＜3	Yes	No	Laparoscopic surgery	Yes	No	No	No	≥30g/L	Yes	No	No	No	No	No	No	＜270 min	＜100 ml	T1~T2	N0	No	＜2	＜5 cm	＜5 ng/ml	＜37 U/mL	＜0.05 ng/ml	＜10 mg/l	＜10 mg/l	≥3	≥90 %	No	0	internal validation set
640	Female	＜65	＜25 kg/m2	≥3	No	No	Laparoscopic surgery	Yes	No	No	No	≥30g/L	No	No	No	No	No	No	No	＜270 min	＜100 ml	T1~T2	N1~N2	No	≥2	≥5 cm	＜5 ng/ml	≥37 U/mL	≥0.05 ng/ml	≥10 mg/l	＜10 mg/l	＜3	≥90 %	No	0	internal validation set
641	Female	＜65	＜25 kg/m2	≥3	No	No	Laparoscopic surgery	No	No	No	No	≥30g/L	No	No	Yes	No	No	No	No	≥270 min	＜100 ml	T1~T2	N0	No	＜2	≥5 cm	＜5 ng/ml	≥37 U/mL	＜0.05 ng/ml	≥10 mg/l	＜10 mg/l	≥3	≥90 %	No	0	internal validation set
642	Female	＜65	＜25 kg/m2	＜3	Yes	Yes	Laparoscopic surgery	No	No	No	No	≥30g/L	No	No	No	No	No	No	No	≥270 min	＜100 ml	T3~T4	N0	No	＜2	＜5 cm	＜5 ng/ml	≥37 U/mL	＜0.05 ng/ml	＜10 mg/l	＜10 mg/l	≥3	＜90 %	No	0	internal validation set
643	Female	＜65	＜25 kg/m2	≥3	No	Yes	Laparoscopic surgery	No	No	Yes	Yes	≥30g/L	No	Yes	No	No	Yes	No	No	＜270 min	＜100 ml	T1~T2	N1~N2	Yes	＜2	＜5 cm	≥5 ng/ml	≥37 U/mL	＜0.05 ng/ml	＜10 mg/l	≥10 mg/l	＜3	＜90 %	No	0	internal validation set
644	Male	＜65	＜25 kg/m2	≥3	No	Yes	Laparoscopic surgery	No	No	Yes	No	≥30g/L	No	Yes	Yes	Yes	No	No	No	≥270 min	≥100 ml	T3~T4	N0	No	＜2	＜5 cm	≥5 ng/ml	＜37 U/mL	＜0.05 ng/ml	＜10 mg/l	＜10 mg/l	＜3	＜90 %	No	0	internal validation set
645	Female	＜65	≥25 kg/m2	≥3	No	No	Laparoscopic surgery	No	No	No	Yes	≥30g/L	No	No	No	No	No	No	No	＜270 min	＜100 ml	T1~T2	N1~N2	No	＜2	≥5 cm	≥5 ng/ml	＜37 U/mL	＜0.05 ng/ml	＜10 mg/l	≥10 mg/l	＜3	＜90 %	Yes	0	internal validation set
646	Female	＜65	＜25 kg/m2	＜3	No	No	Laparoscopic surgery	No	Yes	Yes	No	≥30g/L	Yes	No	Yes	No	Yes	Yes	No	＜270 min	＜100 ml	T3~T4	N1~N2	Yes	＜2	＜5 cm	＜5 ng/ml	＜37 U/mL	＜0.05 ng/ml	＜10 mg/l	＜10 mg/l	＜3	≥90 %	No	0	internal validation set
647	Female	＜65	≥25 kg/m2	＜3	No	Yes	Laparoscopic surgery	No	No	No	Yes	＜30g/L	No	Yes	No	No	No	Yes	No	＜270 min	＜100 ml	T1~T2	N0	Yes	＜2	＜5 cm	＜5 ng/ml	＜37 U/mL	＜0.05 ng/ml	＜10 mg/l	＜10 mg/l	＜3	≥90 %	Yes	0	internal validation set
648	Male	＜65	≥25 kg/m2	＜3	No	Yes	Open surgery	No	No	No	Yes	≥30g/L	No	Yes	No	Yes	Yes	No	No	＜270 min	＜100 ml	T1~T2	N0	No	＜2	＜5 cm	＜5 ng/ml	＜37 U/mL	＜0.05 ng/ml	＜10 mg/l	＜10 mg/l	＜3	≥90 %	Yes	0	internal validation set
649	Female	＜65	＜25 kg/m2	＜3	No	No	Laparoscopic surgery	No	Yes	Yes	No	＜30g/L	No	No	No	No	No	No	No	≥270 min	≥100 ml	T1~T2	N0	No	＜2	＜5 cm	＜5 ng/ml	≥37 U/mL	＜0.05 ng/ml	＜10 mg/l	≥10 mg/l	＜3	≥90 %	No	0	internal validation set
650	Male	＜65	＜25 kg/m2	＜3	No	Yes	Open surgery	Yes	No	No	No	≥30g/L	Yes	No	Yes	Yes	No	No	No	＜270 min	≥100 ml	T3~T4	N0	No	＜2	＜5 cm	≥5 ng/ml	≥37 U/mL	＜0.05 ng/ml	＜10 mg/l	＜10 mg/l	≥3	≥90 %	No	0	internal validation set
651	Female	＜65	＜25 kg/m2	≥3	Yes	No	Laparoscopic surgery	No	Yes	No	No	＜30g/L	No	No	Yes	Yes	No	No	Yes	＜270 min	＜100 ml	T3~T4	N0	No	＜2	＜5 cm	≥5 ng/ml	＜37 U/mL	≥0.05 ng/ml	＜10 mg/l	≥10 mg/l	＜3	≥90 %	Yes	0	internal validation set
652	Male	＜65	＜25 kg/m2	≥3	No	No	Open surgery	Yes	No	No	No	≥30g/L	No	No	Yes	Yes	No	No	No	≥270 min	＜100 ml	T1~T2	N1~N2	No	＜2	＜5 cm	＜5 ng/ml	＜37 U/mL	＜0.05 ng/ml	＜10 mg/l	＜10 mg/l	≥3	≥90 %	No	0	internal validation set
653	Male	＜65	＜25 kg/m2	≥3	Yes	No	Laparoscopic surgery	No	No	No	No	≥30g/L	No	No	No	No	No	No	No	＜270 min	＜100 ml	T1~T2	N1~N2	No	＜2	＜5 cm	＜5 ng/ml	≥37 U/mL	＜0.05 ng/ml	＜10 mg/l	≥10 mg/l	＜3	≥90 %	Yes	0	internal validation set
654	Male	＜65	＜25 kg/m2	＜3	No	No	Laparoscopic surgery	No	No	No	No	≥30g/L	No	No	No	No	No	No	No	＜270 min	＜100 ml	T1~T2	N0	No	＜2	＜5 cm	＜5 ng/ml	＜37 U/mL	≥0.05 ng/ml	＜10 mg/l	≥10 mg/l	＜3	≥90 %	Yes	0	internal validation set
655	Female	＜65	≥25 kg/m2	＜3	No	No	Laparoscopic surgery	No	No	Yes	No	≥30g/L	No	No	No	Yes	No	No	Yes	＜270 min	＜100 ml	T1~T2	N0	No	≥2	＜5 cm	＜5 ng/ml	＜37 U/mL	＜0.05 ng/ml	≥10 mg/l	≥10 mg/l	＜3	≥90 %	No	0	internal validation set
656	Female	＜65	＜25 kg/m2	＜3	Yes	No	Open surgery	No	No	Yes	Yes	≥30g/L	No	No	No	Yes	No	No	No	＜270 min	＜100 ml	T1~T2	N0	No	＜2	＜5 cm	＜5 ng/ml	＜37 U/mL	＜0.05 ng/ml	＜10 mg/l	≥10 mg/l	＜3	≥90 %	No	0	internal validation set
657	Male	＜65	＜25 kg/m2	≥3	No	No	Laparoscopic surgery	No	No	No	No	≥30g/L	No	Yes	Yes	No	No	No	Yes	＜270 min	＜100 ml	T1~T2	N0	No	≥2	≥5 cm	＜5 ng/ml	≥37 U/mL	≥0.05 ng/ml	＜10 mg/l	＜10 mg/l	＜3	≥90 %	Yes	0	internal validation set
658	Female	＜65	＜25 kg/m2	≥3	Yes	No	Laparoscopic surgery	Yes	No	Yes	No	≥30g/L	No	No	No	Yes	No	No	Yes	≥270 min	≥100 ml	T1~T2	N0	No	＜2	≥5 cm	＜5 ng/ml	≥37 U/mL	≥0.05 ng/ml	＜10 mg/l	＜10 mg/l	≥3	≥90 %	No	0	internal validation set
659	Female	＜65	＜25 kg/m2	＜3	No	No	Laparoscopic surgery	Yes	No	Yes	No	＜30g/L	No	Yes	No	Yes	No	No	No	＜270 min	＜100 ml	T1~T2	N0	No	≥2	＜5 cm	≥5 ng/ml	＜37 U/mL	＜0.05 ng/ml	＜10 mg/l	＜10 mg/l	＜3	≥90 %	No	0	internal validation set
660	Male	＜65	＜25 kg/m2	＜3	Yes	No	Laparoscopic surgery	Yes	No	No	Yes	＜30g/L	No	No	No	Yes	No	No	No	≥270 min	＜100 ml	T1~T2	N0	No	＜2	＜5 cm	＜5 ng/ml	＜37 U/mL	＜0.05 ng/ml	＜10 mg/l	＜10 mg/l	＜3	≥90 %	No	0	internal validation set
661	Female	＜65	＜25 kg/m2	≥3	Yes	Yes	Laparoscopic surgery	No	No	No	No	≥30g/L	No	No	Yes	No	No	No	No	≥270 min	≥100 ml	T3~T4	N0	No	＜2	＜5 cm	＜5 ng/ml	＜37 U/mL	＜0.05 ng/ml	＜10 mg/l	≥10 mg/l	＜3	≥90 %	No	0	internal validation set
662	Male	≥65	＜25 kg/m2	≥3	No	Yes	Laparoscopic surgery	No	Yes	No	No	＜30g/L	No	No	No	Yes	Yes	No	No	＜270 min	＜100 ml	T3~T4	N1~N2	No	＜2	≥5 cm	≥5 ng/ml	＜37 U/mL	＜0.05 ng/ml	＜10 mg/l	≥10 mg/l	＜3	＜90 %	Yes	0	internal validation set
663	Male	＜65	≥25 kg/m2	≥3	No	No	Laparoscopic surgery	No	Yes	No	No	≥30g/L	Yes	Yes	Yes	No	Yes	No	No	≥270 min	≥100 ml	T3~T4	N1~N2	No	＜2	＜5 cm	≥5 ng/ml	＜37 U/mL	＜0.05 ng/ml	＜10 mg/l	＜10 mg/l	＜3	≥90 %	No	0	internal validation set
664	Male	≥65	＜25 kg/m2	＜3	No	No	Laparoscopic surgery	No	No	No	Yes	＜30g/L	Yes	No	Yes	No	Yes	No	No	≥270 min	＜100 ml	T1~T2	N0	No	＜2	＜5 cm	＜5 ng/ml	＜37 U/mL	＜0.05 ng/ml	≥10 mg/l	＜10 mg/l	＜3	＜90 %	No	0	internal validation set
665	Male	＜65	＜25 kg/m2	＜3	No	No	Laparoscopic surgery	No	Yes	No	Yes	≥30g/L	No	No	Yes	No	No	No	No	＜270 min	≥100 ml	T1~T2	N0	Yes	＜2	＜5 cm	＜5 ng/ml	＜37 U/mL	＜0.05 ng/ml	＜10 mg/l	＜10 mg/l	＜3	＜90 %	Yes	0	internal validation set
666	Female	≥65	＜25 kg/m2	＜3	No	No	Laparoscopic surgery	No	No	Yes	No	≥30g/L	No	Yes	No	No	Yes	No	No	＜270 min	＜100 ml	T3~T4	N0	No	≥2	＜5 cm	＜5 ng/ml	＜37 U/mL	＜0.05 ng/ml	＜10 mg/l	＜10 mg/l	＜3	≥90 %	No	0	internal validation set
667	Male	＜65	＜25 kg/m2	＜3	No	No	Laparoscopic surgery	No	Yes	No	No	≥30g/L	No	Yes	Yes	Yes	Yes	No	No	≥270 min	＜100 ml	T1~T2	N0	Yes	≥2	≥5 cm	＜5 ng/ml	＜37 U/mL	＜0.05 ng/ml	＜10 mg/l	＜10 mg/l	＜3	≥90 %	Yes	0	internal validation set
668	Female	＜65	＜25 kg/m2	＜3	No	Yes	Open surgery	No	No	No	Yes	≥30g/L	No	No	No	Yes	No	No	No	＜270 min	＜100 ml	T1~T2	N0	No	＜2	≥5 cm	＜5 ng/ml	＜37 U/mL	＜0.05 ng/ml	≥10 mg/l	＜10 mg/l	＜3	≥90 %	Yes	0	internal validation set
669	Female	＜65	≥25 kg/m2	＜3	Yes	Yes	Open surgery	Yes	No	No	No	≥30g/L	No	Yes	Yes	No	No	Yes	No	≥270 min	≥100 ml	T1~T2	N1~N2	Yes	≥2	＜5 cm	≥5 ng/ml	≥37 U/mL	≥0.05 ng/ml	＜10 mg/l	＜10 mg/l	＜3	＜90 %	No	0	internal validation set
670	Female	＜65	＜25 kg/m2	＜3	Yes	Yes	Laparoscopic surgery	No	No	Yes	No	≥30g/L	No	No	No	Yes	No	No	No	＜270 min	≥100 ml	T1~T2	N0	No	≥2	＜5 cm	≥5 ng/ml	≥37 U/mL	＜0.05 ng/ml	≥10 mg/l	＜10 mg/l	≥3	＜90 %	Yes	0	internal validation set
671	Female	＜65	＜25 kg/m2	≥3	No	No	Laparoscopic surgery	Yes	No	No	No	≥30g/L	Yes	No	Yes	Yes	No	Yes	No	＜270 min	＜100 ml	T1~T2	N0	No	＜2	＜5 cm	≥5 ng/ml	＜37 U/mL	≥0.05 ng/ml	＜10 mg/l	＜10 mg/l	＜3	＜90 %	No	0	internal validation set
672	Female	＜65	≥25 kg/m2	＜3	No	No	Open surgery	Yes	No	Yes	No	≥30g/L	Yes	Yes	No	No	No	No	No	≥270 min	＜100 ml	T1~T2	N0	No	＜2	＜5 cm	≥5 ng/ml	＜37 U/mL	≥0.05 ng/ml	≥10 mg/l	＜10 mg/l	＜3	≥90 %	No	0	internal validation set
673	Female	＜65	＜25 kg/m2	≥3	No	No	Open surgery	No	No	Yes	No	≥30g/L	No	No	Yes	No	No	No	No	＜270 min	＜100 ml	T3~T4	N0	No	＜2	＜5 cm	＜5 ng/ml	≥37 U/mL	＜0.05 ng/ml	＜10 mg/l	＜10 mg/l	＜3	≥90 %	No	0	internal validation set
674	Male	＜65	≥25 kg/m2	＜3	No	No	Laparoscopic surgery	No	No	No	Yes	＜30g/L	No	Yes	No	No	No	Yes	No	＜270 min	＜100 ml	T1~T2	N0	No	＜2	＜5 cm	≥5 ng/ml	＜37 U/mL	＜0.05 ng/ml	＜10 mg/l	＜10 mg/l	≥3	≥90 %	No	0	internal validation set
675	Female	＜65	≥25 kg/m2	＜3	Yes	No	Laparoscopic surgery	No	No	No	No	≥30g/L	No	No	No	No	No	Yes	No	≥270 min	＜100 ml	T1~T2	N0	No	＜2	＜5 cm	≥5 ng/ml	＜37 U/mL	≥0.05 ng/ml	≥10 mg/l	＜10 mg/l	≥3	≥90 %	No	0	internal validation set
676	Female	＜65	＜25 kg/m2	≥3	No	No	Laparoscopic surgery	No	No	No	Yes	≥30g/L	Yes	No	Yes	Yes	No	No	No	≥270 min	＜100 ml	T3~T4	N0	No	＜2	＜5 cm	＜5 ng/ml	＜37 U/mL	＜0.05 ng/ml	≥10 mg/l	＜10 mg/l	＜3	≥90 %	No	0	internal validation set
677	Male	＜65	＜25 kg/m2	≥3	No	No	Laparoscopic surgery	No	No	No	Yes	≥30g/L	No	No	No	No	No	No	No	＜270 min	＜100 ml	T3~T4	N0	No	＜2	＜5 cm	＜5 ng/ml	＜37 U/mL	≥0.05 ng/ml	≥10 mg/l	＜10 mg/l	≥3	≥90 %	No	0	internal validation set
678	Male	≥65	＜25 kg/m2	＜3	Yes	No	Laparoscopic surgery	No	No	No	No	≥30g/L	No	No	Yes	Yes	No	Yes	No	＜270 min	≥100 ml	T1~T2	N0	No	＜2	＜5 cm	＜5 ng/ml	＜37 U/mL	≥0.05 ng/ml	≥10 mg/l	＜10 mg/l	＜3	≥90 %	No	0	internal validation set
679	Male	＜65	＜25 kg/m2	＜3	Yes	No	Laparoscopic surgery	No	No	No	No	≥30g/L	No	No	No	Yes	No	Yes	No	≥270 min	≥100 ml	T3~T4	N0	No	≥2	≥5 cm	≥5 ng/ml	＜37 U/mL	＜0.05 ng/ml	≥10 mg/l	＜10 mg/l	＜3	≥90 %	No	0	internal validation set
680	Male	≥65	＜25 kg/m2	≥3	No	Yes	Laparoscopic surgery	No	No	No	No	≥30g/L	No	Yes	No	Yes	No	No	Yes	＜270 min	＜100 ml	T1~T2	N0	No	＜2	＜5 cm	＜5 ng/ml	＜37 U/mL	＜0.05 ng/ml	≥10 mg/l	＜10 mg/l	＜3	≥90 %	Yes	0	internal validation set
681	Female	≥65	≥25 kg/m2	＜3	No	No	Laparoscopic surgery	Yes	No	Yes	No	≥30g/L	No	No	Yes	No	No	No	No	＜270 min	≥100 ml	T1~T2	N0	No	≥2	≥5 cm	＜5 ng/ml	＜37 U/mL	≥0.05 ng/ml	≥10 mg/l	≥10 mg/l	＜3	≥90 %	No	0	internal validation set
682	Male	＜65	≥25 kg/m2	＜3	No	No	Laparoscopic surgery	No	Yes	Yes	No	＜30g/L	No	Yes	No	Yes	Yes	No	No	＜270 min	≥100 ml	T3~T4	N1~N2	No	＜2	≥5 cm	＜5 ng/ml	≥37 U/mL	≥0.05 ng/ml	＜10 mg/l	≥10 mg/l	＜3	≥90 %	Yes	0	internal validation set
683	Female	＜65	＜25 kg/m2	＜3	Yes	No	Open surgery	No	No	Yes	No	≥30g/L	No	No	No	No	No	Yes	No	＜270 min	＜100 ml	T3~T4	N1~N2	No	＜2	＜5 cm	＜5 ng/ml	≥37 U/mL	＜0.05 ng/ml	≥10 mg/l	≥10 mg/l	＜3	≥90 %	No	0	internal validation set
684	Male	＜65	≥25 kg/m2	＜3	No	No	Open surgery	Yes	No	No	No	≥30g/L	No	No	No	Yes	Yes	Yes	No	＜270 min	＜100 ml	T3~T4	N0	No	≥2	＜5 cm	＜5 ng/ml	＜37 U/mL	≥0.05 ng/ml	≥10 mg/l	≥10 mg/l	＜3	≥90 %	No	0	internal validation set
685	Female	＜65	＜25 kg/m2	＜3	No	No	Laparoscopic surgery	No	Yes	Yes	No	≥30g/L	No	No	No	No	No	No	No	＜270 min	＜100 ml	T1~T2	N0	No	≥2	≥5 cm	＜5 ng/ml	＜37 U/mL	≥0.05 ng/ml	＜10 mg/l	≥10 mg/l	＜3	≥90 %	No	0	internal validation set
686	Male	＜65	＜25 kg/m2	≥3	No	No	Laparoscopic surgery	Yes	No	Yes	No	≥30g/L	No	No	Yes	No	Yes	No	No	＜270 min	＜100 ml	T3~T4	N1~N2	No	＜2	＜5 cm	＜5 ng/ml	＜37 U/mL	＜0.05 ng/ml	≥10 mg/l	≥10 mg/l	≥3	≥90 %	No	0	internal validation set
687	Male	＜65	≥25 kg/m2	＜3	No	No	Open surgery	No	Yes	No	No	≥30g/L	Yes	No	No	Yes	No	No	No	＜270 min	＜100 ml	T1~T2	N1~N2	No	＜2	＜5 cm	＜5 ng/ml	＜37 U/mL	＜0.05 ng/ml	≥10 mg/l	≥10 mg/l	＜3	＜90 %	No	0	internal validation set
688	Male	＜65	＜25 kg/m2	＜3	Yes	Yes	Open surgery	No	No	Yes	No	≥30g/L	Yes	No	No	No	No	No	No	≥270 min	＜100 ml	T1~T2	N0	No	＜2	＜5 cm	≥5 ng/ml	≥37 U/mL	＜0.05 ng/ml	≥10 mg/l	≥10 mg/l	＜3	＜90 %	No	0	internal validation set
689	Male	＜65	＜25 kg/m2	＜3	No	No	Laparoscopic surgery	No	No	No	Yes	＜30g/L	Yes	No	Yes	No	No	No	No	≥270 min	＜100 ml	T1~T2	N0	Yes	＜2	＜5 cm	≥5 ng/ml	≥37 U/mL	＜0.05 ng/ml	＜10 mg/l	＜10 mg/l	≥3	＜90 %	Yes	0	internal validation set
690	Male	＜65	＜25 kg/m2	＜3	No	Yes	Laparoscopic surgery	No	Yes	No	Yes	＜30g/L	No	No	No	Yes	No	No	No	≥270 min	＜100 ml	T3~T4	N0	No	＜2	＜5 cm	＜5 ng/ml	＜37 U/mL	＜0.05 ng/ml	＜10 mg/l	＜10 mg/l	≥3	≥90 %	Yes	0	internal validation set
691	Male	＜65	＜25 kg/m2	＜3	No	No	Laparoscopic surgery	No	Yes	No	Yes	≥30g/L	No	No	No	Yes	No	No	Yes	＜270 min	＜100 ml	T1~T2	N0	No	＜2	＜5 cm	＜5 ng/ml	≥37 U/mL	＜0.05 ng/ml	≥10 mg/l	＜10 mg/l	≥3	≥90 %	No	0	internal validation set
692	Female	＜65	＜25 kg/m2	≥3	No	No	Laparoscopic surgery	No	No	No	No	≥30g/L	No	No	Yes	Yes	No	No	No	≥270 min	＜100 ml	T3~T4	N1~N2	Yes	＜2	＜5 cm	＜5 ng/ml	＜37 U/mL	＜0.05 ng/ml	＜10 mg/l	＜10 mg/l	＜3	≥90 %	No	0	internal validation set
693	Female	＜65	≥25 kg/m2	≥3	No	Yes	Laparoscopic surgery	No	No	No	No	≥30g/L	No	No	No	No	No	No	No	≥270 min	≥100 ml	T3~T4	N1~N2	No	≥2	＜5 cm	≥5 ng/ml	＜37 U/mL	＜0.05 ng/ml	＜10 mg/l	＜10 mg/l	≥3	≥90 %	No	0	internal validation set
694	Male	＜65	＜25 kg/m2	＜3	Yes	No	Open surgery	Yes	No	No	No	≥30g/L	No	No	Yes	Yes	No	Yes	No	≥270 min	＜100 ml	T1~T2	N0	No	＜2	＜5 cm	＜5 ng/ml	≥37 U/mL	＜0.05 ng/ml	＜10 mg/l	＜10 mg/l	≥3	≥90 %	No	0	internal validation set
695	Male	＜65	≥25 kg/m2	＜3	No	No	Open surgery	No	No	No	No	≥30g/L	No	No	Yes	Yes	No	No	Yes	＜270 min	≥100 ml	T1~T2	N0	No	≥2	≥5 cm	＜5 ng/ml	≥37 U/mL	＜0.05 ng/ml	≥10 mg/l	＜10 mg/l	＜3	≥90 %	No	0	internal validation set
696	Female	＜65	＜25 kg/m2	＜3	No	No	Open surgery	Yes	No	No	No	≥30g/L	No	Yes	Yes	Yes	No	Yes	No	≥270 min	＜100 ml	T1~T2	N0	No	≥2	＜5 cm	≥5 ng/ml	＜37 U/mL	＜0.05 ng/ml	≥10 mg/l	＜10 mg/l	＜3	≥90 %	No	0	internal validation set
697	Female	＜65	≥25 kg/m2	＜3	No	Yes	Laparoscopic surgery	No	No	No	No	≥30g/L	Yes	No	Yes	No	No	Yes	No	＜270 min	＜100 ml	T1~T2	N0	No	＜2	≥5 cm	＜5 ng/ml	＜37 U/mL	＜0.05 ng/ml	≥10 mg/l	＜10 mg/l	＜3	≥90 %	No	0	internal validation set
698	Female	＜65	≥25 kg/m2	≥3	Yes	No	Laparoscopic surgery	No	No	No	Yes	≥30g/L	No	Yes	Yes	No	No	No	Yes	≥270 min	≥100 ml	T1~T2	N0	No	≥2	＜5 cm	≥5 ng/ml	＜37 U/mL	＜0.05 ng/ml	＜10 mg/l	＜10 mg/l	＜3	≥90 %	No	0	internal validation set
699	Male	＜65	＜25 kg/m2	≥3	Yes	Yes	Laparoscopic surgery	Yes	Yes	No	No	≥30g/L	Yes	Yes	Yes	No	No	No	Yes	＜270 min	≥100 ml	T1~T2	N0	No	＜2	＜5 cm	＜5 ng/ml	＜37 U/mL	≥0.05 ng/ml	＜10 mg/l	＜10 mg/l	＜3	≥90 %	No	0	internal validation set
700	Male	＜65	＜25 kg/m2	≥3	Yes	No	Laparoscopic surgery	Yes	No	Yes	Yes	＜30g/L	Yes	No	No	Yes	No	No	No	≥270 min	＜100 ml	T1~T2	N0	No	＜2	≥5 cm	≥5 ng/ml	＜37 U/mL	＜0.05 ng/ml	＜10 mg/l	≥10 mg/l	＜3	≥90 %	No	0	internal validation set
701	Male	＜65	＜25 kg/m2	≥3	No	No	Laparoscopic surgery	No	No	No	Yes	≥30g/L	No	No	No	No	Yes	Yes	No	≥270 min	＜100 ml	T1~T2	N0	No	＜2	≥5 cm	≥5 ng/ml	＜37 U/mL	≥0.05 ng/ml	＜10 mg/l	＜10 mg/l	＜3	≥90 %	No	0	internal validation set
702	Male	＜65	＜25 kg/m2	＜3	No	Yes	Open surgery	No	No	Yes	No	≥30g/L	No	No	No	No	Yes	No	No	＜270 min	≥100 ml	T1~T2	N0	No	＜2	＜5 cm	＜5 ng/ml	＜37 U/mL	≥0.05 ng/ml	＜10 mg/l	≥10 mg/l	＜3	≥90 %	Yes	0	internal validation set
703	Male	＜65	＜25 kg/m2	＜3	Yes	No	Laparoscopic surgery	No	No	No	No	≥30g/L	No	No	Yes	No	No	No	No	＜270 min	＜100 ml	T3~T4	N0	No	＜2	＜5 cm	＜5 ng/ml	＜37 U/mL	≥0.05 ng/ml	＜10 mg/l	≥10 mg/l	＜3	≥90 %	No	0	internal validation set
704	Male	＜65	≥25 kg/m2	＜3	No	Yes	Laparoscopic surgery	No	No	No	Yes	≥30g/L	Yes	No	Yes	No	No	No	No	＜270 min	＜100 ml	T1~T2	N0	No	＜2	≥5 cm	＜5 ng/ml	＜37 U/mL	≥0.05 ng/ml	＜10 mg/l	＜10 mg/l	＜3	＜90 %	Yes	0	internal validation set
705	Male	≥65	＜25 kg/m2	＜3	No	Yes	Open surgery	No	Yes	No	No	≥30g/L	No	No	Yes	No	No	No	No	＜270 min	＜100 ml	T3~T4	N0	No	＜2	＜5 cm	＜5 ng/ml	≥37 U/mL	≥0.05 ng/ml	＜10 mg/l	≥10 mg/l	＜3	≥90 %	Yes	0	internal validation set
706	Female	＜65	≥25 kg/m2	≥3	No	No	Laparoscopic surgery	No	No	No	No	≥30g/L	No	No	Yes	Yes	No	No	No	＜270 min	＜100 ml	T1~T2	N0	No	＜2	＜5 cm	＜5 ng/ml	＜37 U/mL	＜0.05 ng/ml	≥10 mg/l	＜10 mg/l	＜3	≥90 %	No	0	internal validation set
707	Female	≥65	＜25 kg/m2	≥3	No	No	Laparoscopic surgery	No	No	Yes	No	≥30g/L	No	No	Yes	No	No	No	No	＜270 min	＜100 ml	T3~T4	N1~N2	No	≥2	≥5 cm	＜5 ng/ml	＜37 U/mL	＜0.05 ng/ml	≥10 mg/l	≥10 mg/l	＜3	＜90 %	No	0	internal validation set
708	Female	＜65	≥25 kg/m2	≥3	No	No	Open surgery	No	Yes	No	No	＜30g/L	No	No	No	No	No	No	No	≥270 min	＜100 ml	T3~T4	N1~N2	No	＜2	＜5 cm	＜5 ng/ml	＜37 U/mL	＜0.05 ng/ml	≥10 mg/l	＜10 mg/l	＜3	≥90 %	No	0	internal validation set
709	Female	＜65	≥25 kg/m2	＜3	No	No	Open surgery	No	Yes	Yes	No	＜30g/L	No	Yes	Yes	No	No	No	Yes	≥270 min	＜100 ml	T3~T4	N0	No	≥2	＜5 cm	＜5 ng/ml	＜37 U/mL	≥0.05 ng/ml	＜10 mg/l	＜10 mg/l	＜3	＜90 %	No	0	internal validation set
710	Female	＜65	＜25 kg/m2	≥3	No	No	Laparoscopic surgery	No	No	No	No	≥30g/L	No	No	No	Yes	No	No	Yes	＜270 min	＜100 ml	T1~T2	N0	No	≥2	＜5 cm	≥5 ng/ml	＜37 U/mL	≥0.05 ng/ml	≥10 mg/l	＜10 mg/l	＜3	≥90 %	Yes	0	internal validation set
711	Female	＜65	≥25 kg/m2	＜3	Yes	No	Laparoscopic surgery	Yes	No	No	No	≥30g/L	No	No	No	No	No	No	No	≥270 min	≥100 ml	T1~T2	N1~N2	No	≥2	≥5 cm	≥5 ng/ml	≥37 U/mL	＜0.05 ng/ml	＜10 mg/l	≥10 mg/l	≥3	≥90 %	Yes	0	internal validation set
712	Male	＜65	＜25 kg/m2	≥3	No	No	Laparoscopic surgery	No	No	Yes	No	≥30g/L	No	No	No	No	No	Yes	Yes	＜270 min	≥100 ml	T3~T4	N1~N2	No	＜2	≥5 cm	＜5 ng/ml	≥37 U/mL	≥0.05 ng/ml	＜10 mg/l	＜10 mg/l	＜3	＜90 %	No	0	internal validation set
713	Female	≥65	＜25 kg/m2	≥3	No	No	Laparoscopic surgery	No	No	No	No	≥30g/L	No	Yes	Yes	Yes	No	Yes	No	＜270 min	≥100 ml	T3~T4	N0	No	＜2	＜5 cm	＜5 ng/ml	＜37 U/mL	≥0.05 ng/ml	＜10 mg/l	＜10 mg/l	≥3	＜90 %	No	0	internal validation set
714	Female	＜65	＜25 kg/m2	＜3	No	Yes	Laparoscopic surgery	Yes	No	No	No	≥30g/L	No	Yes	Yes	Yes	No	No	Yes	＜270 min	＜100 ml	T3~T4	N0	No	＜2	＜5 cm	＜5 ng/ml	≥37 U/mL	＜0.05 ng/ml	≥10 mg/l	＜10 mg/l	＜3	≥90 %	No	0	internal validation set
715	Female	＜65	＜25 kg/m2	＜3	Yes	No	Laparoscopic surgery	Yes	No	No	No	＜30g/L	No	No	No	Yes	No	No	No	＜270 min	＜100 ml	T3~T4	N0	Yes	＜2	≥5 cm	＜5 ng/ml	＜37 U/mL	≥0.05 ng/ml	≥10 mg/l	＜10 mg/l	＜3	≥90 %	No	0	internal validation set
716	Male	＜65	＜25 kg/m2	＜3	No	Yes	Laparoscopic surgery	No	No	Yes	No	≥30g/L	No	No	No	Yes	No	Yes	No	≥270 min	＜100 ml	T1~T2	N0	Yes	＜2	＜5 cm	＜5 ng/ml	＜37 U/mL	≥0.05 ng/ml	＜10 mg/l	＜10 mg/l	＜3	≥90 %	No	0	internal validation set
717	Male	≥65	＜25 kg/m2	＜3	Yes	No	Laparoscopic surgery	Yes	No	No	No	＜30g/L	Yes	No	No	No	No	Yes	Yes	＜270 min	＜100 ml	T1~T2	N0	No	＜2	＜5 cm	＜5 ng/ml	≥37 U/mL	＜0.05 ng/ml	＜10 mg/l	＜10 mg/l	＜3	≥90 %	Yes	0	internal validation set
718	Male	≥65	≥25 kg/m2	＜3	No	No	Laparoscopic surgery	No	No	Yes	No	＜30g/L	Yes	No	Yes	Yes	No	Yes	No	≥270 min	≥100 ml	T1~T2	N0	No	＜2	＜5 cm	＜5 ng/ml	＜37 U/mL	＜0.05 ng/ml	＜10 mg/l	＜10 mg/l	＜3	≥90 %	Yes	0	internal validation set
719	Female	＜65	＜25 kg/m2	≥3	No	Yes	Laparoscopic surgery	No	No	No	No	≥30g/L	No	No	Yes	Yes	Yes	Yes	No	＜270 min	≥100 ml	T1~T2	N1~N2	No	＜2	＜5 cm	＜5 ng/ml	＜37 U/mL	≥0.05 ng/ml	≥10 mg/l	＜10 mg/l	＜3	≥90 %	No	0	internal validation set
720	Male	＜65	＜25 kg/m2	＜3	No	No	Laparoscopic surgery	No	No	No	No	≥30g/L	No	Yes	Yes	No	No	No	No	＜270 min	＜100 ml	T1~T2	N1~N2	No	＜2	＜5 cm	＜5 ng/ml	＜37 U/mL	＜0.05 ng/ml	≥10 mg/l	＜10 mg/l	＜3	≥90 %	No	0	internal validation set
721	Female	＜65	≥25 kg/m2	＜3	Yes	No	Laparoscopic surgery	No	No	No	No	≥30g/L	Yes	Yes	Yes	Yes	Yes	No	No	≥270 min	＜100 ml	T1~T2	N0	No	＜2	＜5 cm	＜5 ng/ml	＜37 U/mL	＜0.05 ng/ml	＜10 mg/l	＜10 mg/l	＜3	≥90 %	No	0	internal validation set
722	Male	＜65	≥25 kg/m2	＜3	No	No	Open surgery	No	No	No	No	≥30g/L	Yes	No	Yes	No	No	No	No	＜270 min	＜100 ml	T1~T2	N0	No	＜2	＜5 cm	≥5 ng/ml	＜37 U/mL	＜0.05 ng/ml	＜10 mg/l	＜10 mg/l	＜3	≥90 %	Yes	0	internal validation set
723	Female	＜65	＜25 kg/m2	＜3	Yes	Yes	Open surgery	No	No	No	Yes	≥30g/L	No	No	Yes	No	No	No	No	＜270 min	＜100 ml	T1~T2	N1~N2	No	≥2	＜5 cm	＜5 ng/ml	＜37 U/mL	＜0.05 ng/ml	＜10 mg/l	＜10 mg/l	＜3	≥90 %	No	0	internal validation set
724	Female	＜65	＜25 kg/m2	＜3	No	Yes	Laparoscopic surgery	No	Yes	No	No	≥30g/L	No	No	No	Yes	Yes	No	No	≥270 min	＜100 ml	T1~T2	N1~N2	No	≥2	＜5 cm	≥5 ng/ml	＜37 U/mL	＜0.05 ng/ml	≥10 mg/l	＜10 mg/l	≥3	≥90 %	Yes	0	internal validation set
725	Male	＜65	＜25 kg/m2	＜3	No	No	Laparoscopic surgery	No	No	No	No	≥30g/L	No	No	Yes	Yes	No	No	No	≥270 min	＜100 ml	T1~T2	N0	No	＜2	＜5 cm	≥5 ng/ml	＜37 U/mL	＜0.05 ng/ml	＜10 mg/l	＜10 mg/l	＜3	≥90 %	No	0	internal validation set
726	Female	≥65	＜25 kg/m2	≥3	No	No	Laparoscopic surgery	No	No	No	No	＜30g/L	No	No	Yes	No	No	No	No	＜270 min	＜100 ml	T1~T2	N1~N2	No	≥2	＜5 cm	＜5 ng/ml	＜37 U/mL	≥0.05 ng/ml	＜10 mg/l	＜10 mg/l	≥3	＜90 %	No	0	internal validation set
727	Male	＜65	＜25 kg/m2	≥3	No	No	Laparoscopic surgery	No	Yes	No	Yes	＜30g/L	No	No	No	No	No	No	No	＜270 min	＜100 ml	T1~T2	N0	No	≥2	＜5 cm	≥5 ng/ml	＜37 U/mL	＜0.05 ng/ml	＜10 mg/l	＜10 mg/l	≥3	＜90 %	No	0	internal validation set
728	Female	＜65	＜25 kg/m2	＜3	No	No	Laparoscopic surgery	No	Yes	No	Yes	＜30g/L	No	No	Yes	No	No	No	No	＜270 min	＜100 ml	T1~T2	N0	No	＜2	＜5 cm	≥5 ng/ml	＜37 U/mL	＜0.05 ng/ml	＜10 mg/l	＜10 mg/l	＜3	≥90 %	No	0	internal validation set
729	Female	＜65	≥25 kg/m2	＜3	No	No	Laparoscopic surgery	No	No	No	No	≥30g/L	Yes	No	Yes	Yes	No	No	No	＜270 min	＜100 ml	T1~T2	N0	No	＜2	≥5 cm	≥5 ng/ml	＜37 U/mL	＜0.05 ng/ml	＜10 mg/l	≥10 mg/l	≥3	≥90 %	No	0	internal validation set
730	Male	＜65	＜25 kg/m2	≥3	No	No	Laparoscopic surgery	No	No	Yes	No	≥30g/L	No	No	Yes	Yes	No	No	Yes	≥270 min	＜100 ml	T1~T2	N0	No	＜2	＜5 cm	＜5 ng/ml	＜37 U/mL	≥0.05 ng/ml	≥10 mg/l	＜10 mg/l	＜3	≥90 %	No	0	internal validation set
731	Female	＜65	≥25 kg/m2	≥3	No	No	Laparoscopic surgery	No	No	No	Yes	≥30g/L	No	No	No	Yes	No	No	No	＜270 min	＜100 ml	T3~T4	N0	No	≥2	≥5 cm	＜5 ng/ml	＜37 U/mL	＜0.05 ng/ml	＜10 mg/l	＜10 mg/l	＜3	≥90 %	Yes	0	internal validation set
732	Male	＜65	≥25 kg/m2	＜3	No	Yes	Laparoscopic surgery	Yes	No	No	No	＜30g/L	No	No	No	Yes	No	No	No	≥270 min	＜100 ml	T1~T2	N0	No	＜2	＜5 cm	＜5 ng/ml	≥37 U/mL	≥0.05 ng/ml	＜10 mg/l	＜10 mg/l	＜3	≥90 %	Yes	0	internal validation set
733	Male	＜65	＜25 kg/m2	≥3	No	No	Laparoscopic surgery	Yes	No	No	No	≥30g/L	No	Yes	No	No	No	No	Yes	＜270 min	＜100 ml	T3~T4	N0	No	＜2	＜5 cm	＜5 ng/ml	＜37 U/mL	＜0.05 ng/ml	＜10 mg/l	＜10 mg/l	≥3	≥90 %	No	0	internal validation set
734	Male	≥65	≥25 kg/m2	≥3	No	Yes	Laparoscopic surgery	No	Yes	No	No	≥30g/L	No	No	No	No	No	No	Yes	≥270 min	≥100 ml	T3~T4	N0	No	＜2	≥5 cm	＜5 ng/ml	≥37 U/mL	＜0.05 ng/ml	≥10 mg/l	＜10 mg/l	＜3	≥90 %	No	0	internal validation set
735	Female	＜65	≥25 kg/m2	＜3	Yes	No	Laparoscopic surgery	Yes	No	No	Yes	≥30g/L	No	No	No	Yes	No	No	No	＜270 min	＜100 ml	T1~T2	N0	No	≥2	＜5 cm	≥5 ng/ml	＜37 U/mL	≥0.05 ng/ml	≥10 mg/l	＜10 mg/l	＜3	≥90 %	Yes	0	internal validation set
736	Male	≥65	＜25 kg/m2	＜3	No	Yes	Laparoscopic surgery	Yes	Yes	Yes	Yes	≥30g/L	Yes	No	No	Yes	No	Yes	Yes	≥270 min	＜100 ml	T1~T2	N0	No	＜2	≥5 cm	＜5 ng/ml	＜37 U/mL	＜0.05 ng/ml	＜10 mg/l	＜10 mg/l	＜3	≥90 %	Yes	0	internal validation set
737	Female	＜65	≥25 kg/m2	＜3	Yes	No	Laparoscopic surgery	No	No	Yes	No	≥30g/L	Yes	No	Yes	No	No	No	Yes	≥270 min	＜100 ml	T1~T2	N1~N2	Yes	≥2	＜5 cm	＜5 ng/ml	＜37 U/mL	≥0.05 ng/ml	＜10 mg/l	＜10 mg/l	＜3	≥90 %	Yes	0	internal validation set
738	Male	＜65	＜25 kg/m2	≥3	Yes	Yes	Laparoscopic surgery	Yes	No	No	No	≥30g/L	No	Yes	No	No	No	Yes	No	＜270 min	≥100 ml	T1~T2	N1~N2	Yes	＜2	＜5 cm	＜5 ng/ml	＜37 U/mL	≥0.05 ng/ml	＜10 mg/l	＜10 mg/l	＜3	≥90 %	No	0	internal validation set
739	Male	＜65	≥25 kg/m2	≥3	Yes	Yes	Laparoscopic surgery	Yes	No	No	No	≥30g/L	No	No	No	No	No	Yes	No	≥270 min	＜100 ml	T1~T2	N0	No	≥2	＜5 cm	＜5 ng/ml	＜37 U/mL	＜0.05 ng/ml	＜10 mg/l	≥10 mg/l	＜3	≥90 %	Yes	0	internal validation set
740	Male	＜65	＜25 kg/m2	＜3	No	Yes	Laparoscopic surgery	No	No	Yes	No	≥30g/L	No	No	No	No	No	No	No	≥270 min	≥100 ml	T1~T2	N1~N2	No	＜2	＜5 cm	＜5 ng/ml	＜37 U/mL	≥0.05 ng/ml	＜10 mg/l	≥10 mg/l	＜3	≥90 %	No	0	internal validation set
741	Male	＜65	＜25 kg/m2	＜3	No	No	Laparoscopic surgery	Yes	No	Yes	No	＜30g/L	No	No	No	Yes	No	Yes	No	＜270 min	＜100 ml	T3~T4	N1~N2	No	＜2	＜5 cm	＜5 ng/ml	＜37 U/mL	＜0.05 ng/ml	＜10 mg/l	＜10 mg/l	＜3	≥90 %	No	0	internal validation set
742	Female	＜65	＜25 kg/m2	＜3	No	No	Laparoscopic surgery	Yes	No	No	No	＜30g/L	No	Yes	No	Yes	No	Yes	No	＜270 min	＜100 ml	T3~T4	N0	No	＜2	＜5 cm	＜5 ng/ml	＜37 U/mL	＜0.05 ng/ml	＜10 mg/l	＜10 mg/l	＜3	＜90 %	No	0	internal validation set
743	Female	＜65	＜25 kg/m2	≥3	Yes	No	Laparoscopic surgery	No	Yes	No	No	≥30g/L	No	No	Yes	No	No	No	No	＜270 min	＜100 ml	T1~T2	N0	No	＜2	＜5 cm	≥5 ng/ml	＜37 U/mL	≥0.05 ng/ml	＜10 mg/l	＜10 mg/l	＜3	＜90 %	No	0	internal validation set
744	Male	＜65	＜25 kg/m2	＜3	Yes	Yes	Laparoscopic surgery	No	Yes	No	No	≥30g/L	No	Yes	Yes	Yes	No	No	No	≥270 min	＜100 ml	T1~T2	N1~N2	No	＜2	≥5 cm	≥5 ng/ml	≥37 U/mL	＜0.05 ng/ml	＜10 mg/l	≥10 mg/l	＜3	≥90 %	No	0	internal validation set
745	Female	＜65	＜25 kg/m2	＜3	No	No	Open surgery	No	No	No	No	≥30g/L	No	No	Yes	No	No	No	No	≥270 min	＜100 ml	T3~T4	N0	No	＜2	＜5 cm	＜5 ng/ml	＜37 U/mL	＜0.05 ng/ml	＜10 mg/l	＜10 mg/l	＜3	≥90 %	No	0	internal validation set
746	Male	≥65	＜25 kg/m2	＜3	No	No	Laparoscopic surgery	Yes	Yes	No	No	≥30g/L	No	Yes	No	No	No	No	No	＜270 min	＜100 ml	T3~T4	N0	No	＜2	＜5 cm	＜5 ng/ml	≥37 U/mL	≥0.05 ng/ml	＜10 mg/l	＜10 mg/l	＜3	≥90 %	No	0	internal validation set
747	Male	＜65	≥25 kg/m2	＜3	No	No	Open surgery	Yes	No	No	No	≥30g/L	No	No	No	Yes	No	No	No	≥270 min	≥100 ml	T3~T4	N1~N2	No	＜2	≥5 cm	＜5 ng/ml	＜37 U/mL	≥0.05 ng/ml	≥10 mg/l	＜10 mg/l	＜3	≥90 %	No	0	internal validation set
748	Male	＜65	＜25 kg/m2	＜3	Yes	No	Laparoscopic surgery	No	No	No	No	＜30g/L	No	No	Yes	No	No	No	No	≥270 min	＜100 ml	T3~T4	N0	No	＜2	≥5 cm	＜5 ng/ml	＜37 U/mL	＜0.05 ng/ml	＜10 mg/l	＜10 mg/l	＜3	≥90 %	No	0	internal validation set
749	Male	＜65	＜25 kg/m2	＜3	Yes	No	Laparoscopic surgery	No	No	No	No	＜30g/L	Yes	No	Yes	No	No	No	No	＜270 min	＜100 ml	T1~T2	N0	No	＜2	≥5 cm	＜5 ng/ml	＜37 U/mL	＜0.05 ng/ml	＜10 mg/l	≥10 mg/l	≥3	≥90 %	No	0	internal validation set
750	Male	＜65	＜25 kg/m2	≥3	No	No	Laparoscopic surgery	No	No	Yes	Yes	＜30g/L	Yes	No	Yes	No	No	No	No	≥270 min	＜100 ml	T1~T2	N0	No	＜2	＜5 cm	≥5 ng/ml	＜37 U/mL	≥0.05 ng/ml	＜10 mg/l	＜10 mg/l	＜3	≥90 %	Yes	0	internal validation set
751	Male	＜65	＜25 kg/m2	＜3	No	No	Laparoscopic surgery	No	No	Yes	No	≥30g/L	No	No	Yes	Yes	No	No	No	≥270 min	≥100 ml	T1~T2	N0	No	≥2	≥5 cm	＜5 ng/ml	＜37 U/mL	≥0.05 ng/ml	＜10 mg/l	≥10 mg/l	≥3	≥90 %	Yes	0	internal validation set
752	Male	＜65	＜25 kg/m2	＜3	No	No	Laparoscopic surgery	No	No	No	No	≥30g/L	No	No	No	Yes	Yes	No	Yes	＜270 min	＜100 ml	T1~T2	N0	No	≥2	＜5 cm	≥5 ng/ml	＜37 U/mL	＜0.05 ng/ml	＜10 mg/l	≥10 mg/l	≥3	≥90 %	No	0	internal validation set
753	Female	＜65	≥25 kg/m2	＜3	No	No	Laparoscopic surgery	No	No	No	No	≥30g/L	No	No	No	No	No	No	Yes	＜270 min	＜100 ml	T1~T2	N0	No	＜2	＜5 cm	＜5 ng/ml	≥37 U/mL	≥0.05 ng/ml	≥10 mg/l	≥10 mg/l	＜3	≥90 %	No	0	internal validation set
754	Female	＜65	≥25 kg/m2	＜3	No	No	Laparoscopic surgery	No	Yes	Yes	No	≥30g/L	No	No	Yes	No	No	No	Yes	＜270 min	＜100 ml	T1~T2	N0	No	＜2	≥5 cm	＜5 ng/ml	≥37 U/mL	≥0.05 ng/ml	≥10 mg/l	＜10 mg/l	＜3	≥90 %	Yes	0	internal validation set
755	Female	≥65	＜25 kg/m2	＜3	No	No	Open surgery	No	Yes	Yes	No	＜30g/L	No	No	Yes	Yes	No	Yes	No	＜270 min	＜100 ml	T1~T2	N0	No	＜2	≥5 cm	＜5 ng/ml	≥37 U/mL	≥0.05 ng/ml	＜10 mg/l	≥10 mg/l	＜3	＜90 %	No	0	internal validation set
756	Male	＜65	＜25 kg/m2	≥3	No	No	Open surgery	Yes	Yes	Yes	No	≥30g/L	No	No	Yes	No	No	No	No	≥270 min	＜100 ml	T1~T2	N0	No	＜2	≥5 cm	＜5 ng/ml	＜37 U/mL	＜0.05 ng/ml	＜10 mg/l	＜10 mg/l	＜3	＜90 %	Yes	0	internal validation set
757	Female	＜65	＜25 kg/m2	≥3	No	No	Laparoscopic surgery	Yes	No	No	No	≥30g/L	No	No	No	No	No	Yes	No	≥270 min	＜100 ml	T1~T2	N0	No	＜2	≥5 cm	≥5 ng/ml	＜37 U/mL	＜0.05 ng/ml	≥10 mg/l	≥10 mg/l	＜3	＜90 %	No	0	internal validation set
758	Female	≥65	＜25 kg/m2	＜3	No	Yes	Open surgery	Yes	Yes	Yes	No	≥30g/L	Yes	No	Yes	Yes	Yes	No	No	＜270 min	＜100 ml	T1~T2	N0	No	≥2	＜5 cm	≥5 ng/ml	≥37 U/mL	≥0.05 ng/ml	＜10 mg/l	＜10 mg/l	＜3	≥90 %	Yes	0	internal validation set
759	Female	＜65	＜25 kg/m2	＜3	No	Yes	Laparoscopic surgery	No	No	Yes	No	＜30g/L	No	Yes	No	No	No	No	No	＜270 min	＜100 ml	T1~T2	N0	No	≥2	＜5 cm	≥5 ng/ml	＜37 U/mL	＜0.05 ng/ml	≥10 mg/l	＜10 mg/l	＜3	＜90 %	No	0	internal validation set
760	Female	＜65	≥25 kg/m2	＜3	No	Yes	Laparoscopic surgery	No	Yes	Yes	No	≥30g/L	Yes	No	Yes	No	No	Yes	No	＜270 min	≥100 ml	T3~T4	N0	No	＜2	＜5 cm	≥5 ng/ml	＜37 U/mL	＜0.05 ng/ml	≥10 mg/l	＜10 mg/l	＜3	≥90 %	No	0	internal validation set
761	Female	＜65	＜25 kg/m2	≥3	Yes	No	Laparoscopic surgery	No	No	Yes	No	≥30g/L	No	No	No	No	No	Yes	No	≥270 min	＜100 ml	T1~T2	N0	No	＜2	＜5 cm	＜5 ng/ml	＜37 U/mL	＜0.05 ng/ml	≥10 mg/l	＜10 mg/l	＜3	＜90 %	No	0	internal validation set
762	Female	＜65	≥25 kg/m2	≥3	No	No	Open surgery	No	No	No	No	≥30g/L	No	Yes	Yes	Yes	No	Yes	No	＜270 min	＜100 ml	T1~T2	N1~N2	No	＜2	＜5 cm	≥5 ng/ml	＜37 U/mL	≥0.05 ng/ml	＜10 mg/l	＜10 mg/l	＜3	≥90 %	No	0	internal validation set
763	Male	＜65	≥25 kg/m2	≥3	No	No	Open surgery	No	No	No	Yes	＜30g/L	No	No	Yes	No	No	No	No	≥270 min	＜100 ml	T3~T4	N1~N2	No	＜2	＜5 cm	≥5 ng/ml	＜37 U/mL	≥0.05 ng/ml	≥10 mg/l	＜10 mg/l	＜3	≥90 %	No	0	internal validation set
764	Male	＜65	＜25 kg/m2	＜3	Yes	No	Laparoscopic surgery	No	No	No	No	＜30g/L	No	No	No	Yes	No	No	No	＜270 min	＜100 ml	T3~T4	N0	No	＜2	＜5 cm	＜5 ng/ml	＜37 U/mL	＜0.05 ng/ml	＜10 mg/l	≥10 mg/l	＜3	≥90 %	No	0	internal validation set
765	Female	＜65	＜25 kg/m2	＜3	No	No	Open surgery	No	No	Yes	No	≥30g/L	No	No	Yes	No	No	No	No	＜270 min	＜100 ml	T3~T4	N0	Yes	＜2	＜5 cm	≥5 ng/ml	＜37 U/mL	＜0.05 ng/ml	＜10 mg/l	＜10 mg/l	≥3	≥90 %	No	0	internal validation set
766	Female	＜65	＜25 kg/m2	＜3	Yes	No	Laparoscopic surgery	No	No	No	Yes	≥30g/L	No	No	Yes	Yes	No	No	Yes	≥270 min	＜100 ml	T1~T2	N1~N2	No	＜2	＜5 cm	≥5 ng/ml	＜37 U/mL	≥0.05 ng/ml	＜10 mg/l	＜10 mg/l	≥3	≥90 %	No	0	internal validation set
767	Female	＜65	＜25 kg/m2	＜3	No	No	Laparoscopic surgery	Yes	No	No	No	＜30g/L	No	No	Yes	No	No	No	No	＜270 min	＜100 ml	T1~T2	N0	No	＜2	＜5 cm	＜5 ng/ml	＜37 U/mL	≥0.05 ng/ml	＜10 mg/l	＜10 mg/l	≥3	≥90 %	No	0	internal validation set
768	Male	＜65	≥25 kg/m2	≥3	No	No	Laparoscopic surgery	Yes	No	No	No	≥30g/L	Yes	No	No	Yes	No	No	No	＜270 min	＜100 ml	T1~T2	N0	Yes	＜2	＜5 cm	＜5 ng/ml	≥37 U/mL	＜0.05 ng/ml	＜10 mg/l	≥10 mg/l	＜3	≥90 %	No	0	internal validation set
769	Male	＜65	≥25 kg/m2	≥3	No	No	Laparoscopic surgery	No	No	No	Yes	≥30g/L	No	No	No	Yes	No	No	No	＜270 min	＜100 ml	T1~T2	N1~N2	No	＜2	＜5 cm	≥5 ng/ml	＜37 U/mL	＜0.05 ng/ml	＜10 mg/l	＜10 mg/l	＜3	≥90 %	No	0	internal validation set
770	Male	＜65	≥25 kg/m2	≥3	Yes	No	Laparoscopic surgery	Yes	No	No	No	≥30g/L	Yes	Yes	Yes	Yes	No	No	Yes	＜270 min	＜100 ml	T1~T2	N1~N2	No	＜2	≥5 cm	≥5 ng/ml	＜37 U/mL	＜0.05 ng/ml	≥10 mg/l	＜10 mg/l	＜3	≥90 %	Yes	0	internal validation set
771	Male	＜65	＜25 kg/m2	＜3	No	No	Laparoscopic surgery	Yes	Yes	Yes	No	≥30g/L	No	No	Yes	Yes	No	No	Yes	＜270 min	＜100 ml	T1~T2	N0	No	≥2	≥5 cm	≥5 ng/ml	≥37 U/mL	＜0.05 ng/ml	≥10 mg/l	＜10 mg/l	≥3	≥90 %	Yes	0	internal validation set
772	Female	≥65	＜25 kg/m2	≥3	Yes	No	Laparoscopic surgery	No	Yes	Yes	No	≥30g/L	No	No	No	No	No	No	No	＜270 min	＜100 ml	T1~T2	N1~N2	No	≥2	＜5 cm	＜5 ng/ml	＜37 U/mL	≥0.05 ng/ml	＜10 mg/l	＜10 mg/l	＜3	＜90 %	No	0	internal validation set
773	Male	＜65	＜25 kg/m2	＜3	Yes	No	Laparoscopic surgery	Yes	No	No	No	≥30g/L	No	No	Yes	No	No	No	Yes	＜270 min	＜100 ml	T1~T2	N1~N2	No	≥2	＜5 cm	＜5 ng/ml	≥37 U/mL	＜0.05 ng/ml	＜10 mg/l	＜10 mg/l	≥3	＜90 %	Yes	0	internal validation set
774	Female	≥65	＜25 kg/m2	＜3	No	Yes	Laparoscopic surgery	No	No	No	No	＜30g/L	Yes	No	Yes	No	No	No	No	＜270 min	＜100 ml	T1~T2	N1~N2	No	＜2	＜5 cm	＜5 ng/ml	≥37 U/mL	≥0.05 ng/ml	≥10 mg/l	＜10 mg/l	＜3	≥90 %	No	0	internal validation set
775	Female	＜65	＜25 kg/m2	＜3	No	Yes	Laparoscopic surgery	Yes	Yes	No	Yes	＜30g/L	No	No	No	No	Yes	No	Yes	＜270 min	＜100 ml	T1~T2	N0	No	≥2	＜5 cm	＜5 ng/ml	＜37 U/mL	≥0.05 ng/ml	＜10 mg/l	＜10 mg/l	＜3	＜90 %	Yes	0	internal validation set
776	Male	＜65	≥25 kg/m2	＜3	No	No	Laparoscopic surgery	No	Yes	No	No	≥30g/L	No	No	No	Yes	Yes	Yes	No	＜270 min	＜100 ml	T1~T2	N0	No	＜2	≥5 cm	＜5 ng/ml	≥37 U/mL	≥0.05 ng/ml	≥10 mg/l	＜10 mg/l	＜3	≥90 %	Yes	0	internal validation set
777	Female	＜65	＜25 kg/m2	≥3	Yes	No	Open surgery	No	No	No	No	≥30g/L	No	Yes	Yes	No	No	No	No	≥270 min	≥100 ml	T3~T4	N0	No	＜2	≥5 cm	≥5 ng/ml	＜37 U/mL	＜0.05 ng/ml	＜10 mg/l	＜10 mg/l	＜3	≥90 %	Yes	0	internal validation set
778	Male	＜65	≥25 kg/m2	＜3	Yes	Yes	Open surgery	No	No	Yes	No	≥30g/L	No	Yes	No	No	Yes	No	No	≥270 min	＜100 ml	T3~T4	N0	No	＜2	≥5 cm	＜5 ng/ml	＜37 U/mL	≥0.05 ng/ml	＜10 mg/l	＜10 mg/l	≥3	＜90 %	No	0	internal validation set
779	Female	＜65	＜25 kg/m2	≥3	Yes	No	Laparoscopic surgery	No	No	No	No	≥30g/L	No	No	No	Yes	No	Yes	No	＜270 min	≥100 ml	T1~T2	N0	No	＜2	＜5 cm	＜5 ng/ml	＜37 U/mL	≥0.05 ng/ml	＜10 mg/l	＜10 mg/l	＜3	＜90 %	No	0	internal validation set
780	Female	＜65	＜25 kg/m2	≥3	Yes	Yes	Laparoscopic surgery	No	Yes	No	No	≥30g/L	No	Yes	Yes	Yes	No	No	No	≥270 min	＜100 ml	T3~T4	N0	No	＜2	≥5 cm	＜5 ng/ml	＜37 U/mL	＜0.05 ng/ml	＜10 mg/l	＜10 mg/l	＜3	≥90 %	No	0	internal validation set
781	Female	＜65	≥25 kg/m2	＜3	Yes	Yes	Open surgery	No	Yes	No	No	≥30g/L	No	Yes	No	Yes	No	No	No	＜270 min	＜100 ml	T3~T4	N0	No	＜2	≥5 cm	≥5 ng/ml	＜37 U/mL	≥0.05 ng/ml	＜10 mg/l	≥10 mg/l	＜3	≥90 %	No	0	internal validation set
782	Female	＜65	≥25 kg/m2	＜3	No	No	Laparoscopic surgery	No	No	No	No	≥30g/L	No	No	Yes	No	No	No	No	＜270 min	≥100 ml	T1~T2	N0	No	＜2	≥5 cm	＜5 ng/ml	＜37 U/mL	＜0.05 ng/ml	≥10 mg/l	≥10 mg/l	＜3	≥90 %	No	0	internal validation set
783	Male	＜65	≥25 kg/m2	≥3	No	No	Laparoscopic surgery	No	No	Yes	No	≥30g/L	Yes	No	Yes	No	No	No	No	＜270 min	＜100 ml	T3~T4	N0	No	＜2	＜5 cm	＜5 ng/ml	＜37 U/mL	≥0.05 ng/ml	＜10 mg/l	＜10 mg/l	＜3	≥90 %	No	0	internal validation set
784	Male	＜65	＜25 kg/m2	≥3	No	No	Open surgery	Yes	No	Yes	No	＜30g/L	Yes	No	Yes	Yes	No	Yes	No	＜270 min	＜100 ml	T3~T4	N0	No	≥2	＜5 cm	≥5 ng/ml	＜37 U/mL	＜0.05 ng/ml	≥10 mg/l	＜10 mg/l	＜3	＜90 %	No	0	internal validation set
785	Female	＜65	＜25 kg/m2	＜3	No	No	Laparoscopic surgery	Yes	No	No	Yes	＜30g/L	No	No	No	No	No	Yes	No	＜270 min	≥100 ml	T1~T2	N1~N2	No	＜2	＜5 cm	＜5 ng/ml	≥37 U/mL	＜0.05 ng/ml	≥10 mg/l	＜10 mg/l	＜3	≥90 %	No	0	internal validation set
786	Male	＜65	＜25 kg/m2	≥3	Yes	No	Laparoscopic surgery	No	No	Yes	No	≥30g/L	No	No	Yes	No	No	Yes	No	＜270 min	＜100 ml	T1~T2	N0	No	＜2	≥5 cm	＜5 ng/ml	＜37 U/mL	＜0.05 ng/ml	＜10 mg/l	＜10 mg/l	＜3	≥90 %	No	0	internal validation set
787	Female	＜65	＜25 kg/m2	＜3	Yes	No	Laparoscopic surgery	Yes	No	No	No	≥30g/L	No	No	Yes	No	No	Yes	Yes	＜270 min	≥100 ml	T1~T2	N1~N2	No	≥2	＜5 cm	＜5 ng/ml	≥37 U/mL	＜0.05 ng/ml	≥10 mg/l	＜10 mg/l	＜3	≥90 %	No	0	internal validation set
788	Male	≥65	＜25 kg/m2	＜3	No	No	Open surgery	Yes	Yes	No	No	＜30g/L	Yes	Yes	Yes	No	No	No	Yes	≥270 min	≥100 ml	T3~T4	N0	No	＜2	＜5 cm	≥5 ng/ml	＜37 U/mL	＜0.05 ng/ml	≥10 mg/l	≥10 mg/l	≥3	＜90 %	Yes	Yes	external Validation Set
789	Female	≥65	＜25 kg/m2	≥3	No	No	Open surgery	Yes	No	No	No	＜30g/L	Yes	No	No	No	No	Yes	No	＜270 min	＜100 ml	T3~T4	N0	No	≥2	≥5 cm	≥5 ng/ml	≥37 U/mL	≥0.05 ng/ml	＜10 mg/l	＜10 mg/l	＜3	≥90 %	Yes	Yes	external Validation Set
790	Male	≥65	≥25 kg/m2	＜3	No	Yes	Open surgery	No	No	Yes	No	≥30g/L	No	Yes	Yes	Yes	No	No	Yes	≥270 min	≥100 ml	T3~T4	N0	Yes	＜2	＜5 cm	＜5 ng/ml	＜37 U/mL	＜0.05 ng/ml	＜10 mg/l	≥10 mg/l	＜3	≥90 %	No	Yes	external Validation Set
791	Female	≥65	＜25 kg/m2	＜3	Yes	No	Laparoscopic surgery	No	No	No	No	＜30g/L	Yes	No	No	No	Yes	No	No	＜270 min	≥100 ml	T1~T2	N0	No	≥2	≥5 cm	＜5 ng/ml	＜37 U/mL	≥0.05 ng/ml	≥10 mg/l	≥10 mg/l	≥3	＜90 %	No	Yes	external Validation Set
792	Male	＜65	≥25 kg/m2	＜3	No	No	Laparoscopic surgery	Yes	Yes	Yes	No	≥30g/L	No	Yes	No	No	No	No	No	＜270 min	＜100 ml	T1~T2	N0	No	≥2	≥5 cm	＜5 ng/ml	＜37 U/mL	＜0.05 ng/ml	≥10 mg/l	＜10 mg/l	＜3	≥90 %	No	Yes	external Validation Set
793	Female	＜65	≥25 kg/m2	≥3	No	No	Laparoscopic surgery	Yes	Yes	No	Yes	≥30g/L	No	Yes	No	No	No	No	No	≥270 min	≥100 ml	T3~T4	N0	No	＜2	＜5 cm	＜5 ng/ml	≥37 U/mL	＜0.05 ng/ml	＜10 mg/l	＜10 mg/l	＜3	≥90 %	No	Yes	external Validation Set
794	Male	＜65	≥25 kg/m2	＜3	Yes	No	Laparoscopic surgery	Yes	No	No	Yes	≥30g/L	No	No	Yes	No	No	No	No	＜270 min	＜100 ml	T3~T4	N1~N2	No	＜2	＜5 cm	＜5 ng/ml	＜37 U/mL	＜0.05 ng/ml	≥10 mg/l	≥10 mg/l	≥3	≥90 %	Yes	Yes	external Validation Set
795	Female	≥65	＜25 kg/m2	≥3	No	No	Laparoscopic surgery	No	No	Yes	No	＜30g/L	Yes	No	No	No	No	No	No	≥270 min	≥100 ml	T1~T2	N0	No	≥2	＜5 cm	＜5 ng/ml	＜37 U/mL	＜0.05 ng/ml	＜10 mg/l	＜10 mg/l	＜3	＜90 %	Yes	Yes	external Validation Set
796	Male	＜65	≥25 kg/m2	≥3	Yes	No	Open surgery	No	No	Yes	Yes	＜30g/L	Yes	No	No	No	No	Yes	No	≥270 min	≥100 ml	T3~T4	N1~N2	No	≥2	≥5 cm	＜5 ng/ml	＜37 U/mL	≥0.05 ng/ml	≥10 mg/l	＜10 mg/l	≥3	＜90 %	No	Yes	external Validation Set
797	Male	≥65	＜25 kg/m2	≥3	No	No	Laparoscopic surgery	No	No	No	Yes	≥30g/L	Yes	No	No	No	No	No	No	≥270 min	≥100 ml	T3~T4	N0	No	＜2	≥5 cm	＜5 ng/ml	＜37 U/mL	≥0.05 ng/ml	≥10 mg/l	＜10 mg/l	＜3	≥90 %	No	Yes	external Validation Set
798	Male	≥65	＜25 kg/m2	＜3	Yes	Yes	Open surgery	No	Yes	No	No	＜30g/L	Yes	No	No	Yes	No	No	Yes	＜270 min	＜100 ml	T3~T4	N0	No	＜2	＜5 cm	≥5 ng/ml	＜37 U/mL	＜0.05 ng/ml	＜10 mg/l	≥10 mg/l	＜3	≥90 %	No	Yes	external Validation Set
799	Female	≥65	＜25 kg/m2	＜3	Yes	No	Laparoscopic surgery	No	Yes	No	No	＜30g/L	No	No	No	No	No	No	No	＜270 min	＜100 ml	T3~T4	N0	No	＜2	＜5 cm	＜5 ng/ml	＜37 U/mL	＜0.05 ng/ml	≥10 mg/l	≥10 mg/l	≥3	≥90 %	Yes	Yes	external Validation Set
800	Male	＜65	＜25 kg/m2	≥3	No	No	Laparoscopic surgery	Yes	No	No	No	＜30g/L	No	Yes	No	No	No	Yes	Yes	＜270 min	≥100 ml	T1~T2	N1~N2	No	≥2	≥5 cm	＜5 ng/ml	＜37 U/mL	＜0.05 ng/ml	＜10 mg/l	＜10 mg/l	≥3	≥90 %	Yes	Yes	external Validation Set
801	Male	≥65	＜25 kg/m2	≥3	No	No	Open surgery	Yes	Yes	Yes	No	≥30g/L	Yes	No	Yes	No	No	Yes	No	≥270 min	＜100 ml	T3~T4	N1~N2	No	＜2	≥5 cm	≥5 ng/ml	＜37 U/mL	＜0.05 ng/ml	≥10 mg/l	＜10 mg/l	＜3	≥90 %	No	Yes	external Validation Set
802	Female	＜65	≥25 kg/m2	＜3	No	Yes	Open surgery	No	No	Yes	No	≥30g/L	No	Yes	No	Yes	Yes	No	No	＜270 min	≥100 ml	T1~T2	N1~N2	Yes	≥2	＜5 cm	≥5 ng/ml	＜37 U/mL	＜0.05 ng/ml	＜10 mg/l	＜10 mg/l	≥3	≥90 %	No	Yes	external Validation Set
803	Male	≥65	＜25 kg/m2	＜3	Yes	No	Laparoscopic surgery	Yes	No	Yes	No	≥30g/L	Yes	No	Yes	Yes	No	Yes	No	≥270 min	＜100 ml	T3~T4	N0	Yes	＜2	≥5 cm	＜5 ng/ml	＜37 U/mL	＜0.05 ng/ml	≥10 mg/l	＜10 mg/l	≥3	≥90 %	No	Yes	external Validation Set
804	Male	≥65	＜25 kg/m2	＜3	Yes	No	Laparoscopic surgery	Yes	No	No	No	≥30g/L	Yes	No	Yes	No	No	No	No	＜270 min	＜100 ml	T3~T4	N0	No	≥2	＜5 cm	≥5 ng/ml	≥37 U/mL	＜0.05 ng/ml	＜10 mg/l	＜10 mg/l	＜3	≥90 %	Yes	Yes	external Validation Set
805	Female	≥65	≥25 kg/m2	＜3	No	Yes	Open surgery	No	No	No	Yes	＜30g/L	No	Yes	No	No	No	Yes	Yes	≥270 min	≥100 ml	T3~T4	N0	No	＜2	＜5 cm	＜5 ng/ml	＜37 U/mL	＜0.05 ng/ml	＜10 mg/l	＜10 mg/l	≥3	≥90 %	Yes	Yes	external Validation Set
806	Female	≥65	＜25 kg/m2	＜3	No	Yes	Open surgery	No	Yes	No	Yes	＜30g/L	Yes	No	No	Yes	No	No	No	＜270 min	≥100 ml	T1~T2	N1~N2	No	＜2	＜5 cm	＜5 ng/ml	＜37 U/mL	＜0.05 ng/ml	＜10 mg/l	＜10 mg/l	≥3	≥90 %	No	Yes	external Validation Set
807	Male	≥65	＜25 kg/m2	＜3	Yes	No	Open surgery	Yes	Yes	No	No	＜30g/L	No	No	No	Yes	Yes	Yes	No	≥270 min	≥100 ml	T1~T2	N1~N2	No	＜2	＜5 cm	＜5 ng/ml	＜37 U/mL	≥0.05 ng/ml	＜10 mg/l	≥10 mg/l	＜3	≥90 %	Yes	Yes	external Validation Set
808	Female	≥65	≥25 kg/m2	＜3	No	Yes	Open surgery	Yes	No	No	Yes	＜30g/L	Yes	No	No	No	No	No	No	＜270 min	＜100 ml	T1~T2	N0	No	≥2	≥5 cm	≥5 ng/ml	＜37 U/mL	＜0.05 ng/ml	＜10 mg/l	＜10 mg/l	＜3	＜90 %	No	Yes	external Validation Set
809	Female	≥65	≥25 kg/m2	＜3	No	No	Laparoscopic surgery	Yes	Yes	Yes	No	≥30g/L	No	No	No	No	No	No	No	＜270 min	≥100 ml	T1~T2	N0	No	≥2	＜5 cm	＜5 ng/ml	＜37 U/mL	＜0.05 ng/ml	≥10 mg/l	≥10 mg/l	≥3	≥90 %	No	Yes	external Validation Set
810	Male	＜65	＜25 kg/m2	≥3	Yes	No	Open surgery	No	Yes	Yes	No	＜30g/L	Yes	No	No	No	No	No	Yes	≥270 min	＜100 ml	T1~T2	N0	No	＜2	＜5 cm	＜5 ng/ml	≥37 U/mL	＜0.05 ng/ml	＜10 mg/l	＜10 mg/l	＜3	＜90 %	No	Yes	external Validation Set
811	Male	≥65	＜25 kg/m2	≥3	No	No	Laparoscopic surgery	Yes	Yes	No	No	≥30g/L	Yes	No	No	No	No	No	No	＜270 min	≥100 ml	T1~T2	N0	No	＜2	＜5 cm	＜5 ng/ml	≥37 U/mL	＜0.05 ng/ml	≥10 mg/l	＜10 mg/l	≥3	≥90 %	No	Yes	external Validation Set
812	Female	≥65	＜25 kg/m2	≥3	Yes	No	Laparoscopic surgery	No	No	No	No	≥30g/L	Yes	Yes	No	Yes	No	No	No	≥270 min	≥100 ml	T1~T2	N0	Yes	≥2	≥5 cm	＜5 ng/ml	＜37 U/mL	＜0.05 ng/ml	≥10 mg/l	＜10 mg/l	＜3	≥90 %	No	Yes	external Validation Set
813	Male	＜65	≥25 kg/m2	＜3	No	No	Laparoscopic surgery	No	Yes	No	No	≥30g/L	No	No	No	No	No	No	No	＜270 min	＜100 ml	T1~T2	N0	No	＜2	≥5 cm	＜5 ng/ml	＜37 U/mL	＜0.05 ng/ml	＜10 mg/l	＜10 mg/l	＜3	≥90 %	No	Yes	external Validation Set
814	Male	＜65	＜25 kg/m2	≥3	Yes	Yes	Laparoscopic surgery	No	No	No	No	≥30g/L	Yes	No	No	No	No	Yes	No	＜270 min	＜100 ml	T1~T2	N0	No	＜2	＜5 cm	＜5 ng/ml	＜37 U/mL	＜0.05 ng/ml	≥10 mg/l	＜10 mg/l	＜3	≥90 %	No	0	external Validation Set
815	Female	≥65	≥25 kg/m2	＜3	Yes	No	Open surgery	No	No	Yes	No	≥30g/L	No	Yes	No	No	No	No	No	＜270 min	＜100 ml	T1~T2	N1~N2	No	＜2	＜5 cm	＜5 ng/ml	＜37 U/mL	＜0.05 ng/ml	＜10 mg/l	＜10 mg/l	＜3	≥90 %	No	0	external Validation Set
816	Female	≥65	＜25 kg/m2	＜3	No	No	Open surgery	Yes	No	No	Yes	≥30g/L	No	Yes	Yes	Yes	No	No	No	＜270 min	＜100 ml	T1~T2	N0	Yes	＜2	＜5 cm	≥5 ng/ml	＜37 U/mL	＜0.05 ng/ml	≥10 mg/l	＜10 mg/l	＜3	≥90 %	No	0	external Validation Set
817	Female	≥65	≥25 kg/m2	＜3	No	No	Laparoscopic surgery	No	No	No	Yes	≥30g/L	No	No	No	No	No	No	No	＜270 min	＜100 ml	T1~T2	N0	No	＜2	＜5 cm	＜5 ng/ml	＜37 U/mL	≥0.05 ng/ml	＜10 mg/l	＜10 mg/l	＜3	＜90 %	No	0	external Validation Set
818	Male	＜65	＜25 kg/m2	≥3	No	No	Laparoscopic surgery	No	Yes	No	No	＜30g/L	No	Yes	No	No	No	No	No	≥270 min	＜100 ml	T1~T2	N0	Yes	≥2	＜5 cm	≥5 ng/ml	≥37 U/mL	＜0.05 ng/ml	＜10 mg/l	＜10 mg/l	＜3	≥90 %	No	0	external Validation Set
819	Female	＜65	＜25 kg/m2	＜3	No	No	Laparoscopic surgery	No	Yes	No	No	＜30g/L	Yes	Yes	No	No	No	No	Yes	≥270 min	＜100 ml	T1~T2	N0	No	＜2	＜5 cm	≥5 ng/ml	＜37 U/mL	≥0.05 ng/ml	≥10 mg/l	≥10 mg/l	≥3	≥90 %	No	0	external Validation Set
820	Female	＜65	＜25 kg/m2	≥3	No	No	Laparoscopic surgery	No	No	Yes	No	≥30g/L	No	No	No	No	No	No	No	＜270 min	＜100 ml	T1~T2	N0	Yes	＜2	＜5 cm	＜5 ng/ml	≥37 U/mL	≥0.05 ng/ml	＜10 mg/l	＜10 mg/l	＜3	≥90 %	No	0	external Validation Set
821	Male	≥65	＜25 kg/m2	＜3	No	Yes	Open surgery	No	Yes	No	No	≥30g/L	Yes	Yes	No	No	Yes	Yes	No	≥270 min	＜100 ml	T3~T4	N0	No	＜2	＜5 cm	≥5 ng/ml	＜37 U/mL	＜0.05 ng/ml	＜10 mg/l	＜10 mg/l	＜3	≥90 %	No	0	external Validation Set
822	Female	≥65	≥25 kg/m2	＜3	No	Yes	Laparoscopic surgery	No	No	No	No	≥30g/L	No	No	No	No	No	Yes	Yes	＜270 min	≥100 ml	T1~T2	N0	No	＜2	≥5 cm	≥5 ng/ml	＜37 U/mL	＜0.05 ng/ml	≥10 mg/l	＜10 mg/l	≥3	≥90 %	Yes	0	external Validation Set
823	Male	＜65	≥25 kg/m2	＜3	Yes	No	Open surgery	No	Yes	No	No	＜30g/L	No	Yes	Yes	No	No	No	No	＜270 min	＜100 ml	T1~T2	N0	No	＜2	≥5 cm	＜5 ng/ml	≥37 U/mL	＜0.05 ng/ml	＜10 mg/l	＜10 mg/l	≥3	≥90 %	Yes	0	external Validation Set
824	Female	≥65	≥25 kg/m2	＜3	No	No	Laparoscopic surgery	Yes	No	No	No	≥30g/L	No	No	Yes	No	No	Yes	No	＜270 min	＜100 ml	T3~T4	N1~N2	No	≥2	≥5 cm	＜5 ng/ml	≥37 U/mL	＜0.05 ng/ml	＜10 mg/l	＜10 mg/l	＜3	≥90 %	No	0	external Validation Set
825	Male	≥65	＜25 kg/m2	＜3	Yes	No	Laparoscopic surgery	No	No	No	Yes	≥30g/L	No	Yes	No	Yes	No	Yes	Yes	＜270 min	＜100 ml	T1~T2	N0	Yes	≥2	＜5 cm	＜5 ng/ml	≥37 U/mL	＜0.05 ng/ml	＜10 mg/l	＜10 mg/l	＜3	≥90 %	No	0	external Validation Set
826	Male	≥65	≥25 kg/m2	≥3	No	No	Open surgery	No	No	No	Yes	≥30g/L	Yes	No	Yes	No	No	No	No	＜270 min	≥100 ml	T1~T2	N1~N2	No	＜2	＜5 cm	＜5 ng/ml	＜37 U/mL	＜0.05 ng/ml	＜10 mg/l	＜10 mg/l	＜3	≥90 %	No	0	external Validation Set
827	Female	≥65	≥25 kg/m2	≥3	No	No	Laparoscopic surgery	No	No	Yes	No	≥30g/L	Yes	No	No	No	Yes	No	Yes	＜270 min	≥100 ml	T1~T2	N0	No	＜2	＜5 cm	＜5 ng/ml	≥37 U/mL	＜0.05 ng/ml	＜10 mg/l	≥10 mg/l	＜3	≥90 %	No	0	external Validation Set
828	Female	＜65	＜25 kg/m2	≥3	No	Yes	Laparoscopic surgery	No	No	No	Yes	≥30g/L	Yes	No	Yes	Yes	No	No	No	＜270 min	＜100 ml	T1~T2	N0	No	≥2	＜5 cm	＜5 ng/ml	＜37 U/mL	＜0.05 ng/ml	＜10 mg/l	≥10 mg/l	＜3	≥90 %	No	0	external Validation Set
829	Male	≥65	＜25 kg/m2	＜3	No	No	Laparoscopic surgery	No	No	No	Yes	≥30g/L	No	No	Yes	Yes	Yes	No	No	＜270 min	＜100 ml	T1~T2	N0	No	＜2	＜5 cm	≥5 ng/ml	≥37 U/mL	＜0.05 ng/ml	＜10 mg/l	＜10 mg/l	＜3	≥90 %	No	0	external Validation Set
830	Male	≥65	＜25 kg/m2	≥3	No	No	Laparoscopic surgery	Yes	No	No	No	＜30g/L	Yes	No	No	No	No	No	No	＜270 min	＜100 ml	T1~T2	N0	Yes	≥2	＜5 cm	＜5 ng/ml	≥37 U/mL	＜0.05 ng/ml	＜10 mg/l	≥10 mg/l	≥3	≥90 %	No	0	external Validation Set
831	Male	≥65	＜25 kg/m2	≥3	No	No	Laparoscopic surgery	Yes	No	No	Yes	≥30g/L	Yes	Yes	No	No	No	No	No	＜270 min	＜100 ml	T1~T2	N0	No	＜2	＜5 cm	＜5 ng/ml	＜37 U/mL	＜0.05 ng/ml	＜10 mg/l	＜10 mg/l	≥3	≥90 %	No	0	external Validation Set
832	Male	＜65	＜25 kg/m2	＜3	Yes	Yes	Laparoscopic surgery	No	No	No	No	≥30g/L	No	No	No	No	No	No	No	≥270 min	＜100 ml	T1~T2	N0	No	＜2	≥5 cm	＜5 ng/ml	＜37 U/mL	≥0.05 ng/ml	＜10 mg/l	＜10 mg/l	＜3	≥90 %	No	0	external Validation Set
833	Male	＜65	＜25 kg/m2	＜3	No	Yes	Laparoscopic surgery	No	No	No	No	≥30g/L	No	No	No	No	No	No	No	＜270 min	＜100 ml	T1~T2	N0	No	＜2	＜5 cm	＜5 ng/ml	＜37 U/mL	＜0.05 ng/ml	＜10 mg/l	＜10 mg/l	≥3	＜90 %	No	0	external Validation Set
834	Male	＜65	＜25 kg/m2	＜3	Yes	No	Open surgery	No	Yes	No	No	≥30g/L	Yes	No	No	No	No	Yes	Yes	≥270 min	≥100 ml	T1~T2	N0	No	≥2	＜5 cm	≥5 ng/ml	＜37 U/mL	≥0.05 ng/ml	＜10 mg/l	＜10 mg/l	＜3	≥90 %	Yes	0	external Validation Set
835	Female	＜65	≥25 kg/m2	＜3	No	No	Laparoscopic surgery	No	No	No	No	≥30g/L	No	No	No	No	No	No	No	＜270 min	＜100 ml	T1~T2	N0	No	≥2	＜5 cm	＜5 ng/ml	＜37 U/mL	＜0.05 ng/ml	＜10 mg/l	＜10 mg/l	＜3	≥90 %	No	0	external Validation Set
836	Female	≥65	＜25 kg/m2	＜3	No	Yes	Open surgery	No	No	No	Yes	≥30g/L	Yes	No	No	No	No	No	No	＜270 min	＜100 ml	T1~T2	N1~N2	No	＜2	＜5 cm	＜5 ng/ml	≥37 U/mL	＜0.05 ng/ml	＜10 mg/l	≥10 mg/l	＜3	≥90 %	Yes	0	external Validation Set
837	Male	≥65	＜25 kg/m2	＜3	No	No	Laparoscopic surgery	Yes	No	No	No	＜30g/L	No	No	No	No	No	No	No	＜270 min	＜100 ml	T1~T2	N0	No	＜2	≥5 cm	＜5 ng/ml	＜37 U/mL	＜0.05 ng/ml	＜10 mg/l	＜10 mg/l	＜3	≥90 %	No	0	external Validation Set
838	Female	＜65	＜25 kg/m2	＜3	No	No	Open surgery	No	No	No	No	≥30g/L	No	Yes	No	No	No	Yes	No	≥270 min	≥100 ml	T1~T2	N1~N2	No	＜2	≥5 cm	＜5 ng/ml	＜37 U/mL	＜0.05 ng/ml	＜10 mg/l	＜10 mg/l	＜3	≥90 %	No	0	external Validation Set
839	Male	≥65	≥25 kg/m2	≥3	No	Yes	Laparoscopic surgery	Yes	Yes	No	No	＜30g/L	No	Yes	No	No	Yes	No	No	＜270 min	≥100 ml	T1~T2	N0	No	＜2	＜5 cm	＜5 ng/ml	＜37 U/mL	＜0.05 ng/ml	≥10 mg/l	＜10 mg/l	＜3	＜90 %	No	0	external Validation Set
840	Male	＜65	＜25 kg/m2	＜3	No	Yes	Laparoscopic surgery	Yes	No	No	No	≥30g/L	No	No	Yes	No	No	No	No	＜270 min	＜100 ml	T1~T2	N0	No	＜2	≥5 cm	＜5 ng/ml	＜37 U/mL	≥0.05 ng/ml	＜10 mg/l	＜10 mg/l	＜3	≥90 %	No	0	external Validation Set
841	Female	≥65	＜25 kg/m2	＜3	No	No	Laparoscopic surgery	No	No	No	No	＜30g/L	No	No	No	No	No	No	No	＜270 min	≥100 ml	T3~T4	N1~N2	No	＜2	＜5 cm	＜5 ng/ml	＜37 U/mL	＜0.05 ng/ml	＜10 mg/l	＜10 mg/l	＜3	≥90 %	No	0	external Validation Set
842	Male	＜65	≥25 kg/m2	＜3	No	No	Laparoscopic surgery	No	Yes	Yes	No	≥30g/L	No	No	Yes	Yes	No	No	No	＜270 min	≥100 ml	T1~T2	N0	No	＜2	＜5 cm	＜5 ng/ml	＜37 U/mL	≥0.05 ng/ml	≥10 mg/l	＜10 mg/l	≥3	≥90 %	No	0	external Validation Set
843	Female	＜65	＜25 kg/m2	≥3	No	No	Open surgery	No	Yes	No	No	≥30g/L	No	Yes	No	No	Yes	No	No	＜270 min	＜100 ml	T1~T2	N0	No	＜2	≥5 cm	＜5 ng/ml	＜37 U/mL	＜0.05 ng/ml	＜10 mg/l	＜10 mg/l	＜3	≥90 %	No	0	external Validation Set
844	Female	≥65	≥25 kg/m2	＜3	Yes	No	Open surgery	No	No	No	No	≥30g/L	Yes	No	No	No	No	No	No	＜270 min	＜100 ml	T1~T2	N0	No	＜2	＜5 cm	＜5 ng/ml	＜37 U/mL	≥0.05 ng/ml	＜10 mg/l	＜10 mg/l	＜3	≥90 %	No	0	external Validation Set
845	Female	≥65	＜25 kg/m2	＜3	No	No	Laparoscopic surgery	No	No	No	Yes	≥30g/L	Yes	No	Yes	Yes	No	No	No	＜270 min	＜100 ml	T1~T2	N0	No	＜2	＜5 cm	＜5 ng/ml	≥37 U/mL	≥0.05 ng/ml	≥10 mg/l	＜10 mg/l	＜3	≥90 %	No	0	external Validation Set
846	Female	≥65	＜25 kg/m2	≥3	No	Yes	Open surgery	No	No	Yes	No	≥30g/L	No	No	No	No	No	No	Yes	≥270 min	＜100 ml	T1~T2	N0	Yes	＜2	≥5 cm	≥5 ng/ml	＜37 U/mL	＜0.05 ng/ml	＜10 mg/l	＜10 mg/l	＜3	≥90 %	No	0	external Validation Set
847	Male	≥65	≥25 kg/m2	＜3	Yes	No	Laparoscopic surgery	Yes	Yes	No	Yes	＜30g/L	No	No	No	No	Yes	No	No	＜270 min	＜100 ml	T1~T2	N0	Yes	≥2	＜5 cm	＜5 ng/ml	≥37 U/mL	＜0.05 ng/ml	＜10 mg/l	＜10 mg/l	＜3	≥90 %	No	0	external Validation Set
848	Male	≥65	＜25 kg/m2	＜3	No	No	Laparoscopic surgery	Yes	Yes	No	Yes	≥30g/L	No	No	No	No	No	Yes	Yes	≥270 min	≥100 ml	T1~T2	N0	No	＜2	＜5 cm	≥5 ng/ml	＜37 U/mL	＜0.05 ng/ml	＜10 mg/l	≥10 mg/l	＜3	≥90 %	No	0	external Validation Set
849	Female	≥65	＜25 kg/m2	≥3	No	No	Laparoscopic surgery	No	No	No	Yes	≥30g/L	No	No	Yes	No	No	No	No	＜270 min	≥100 ml	T1~T2	N0	No	≥2	≥5 cm	＜5 ng/ml	≥37 U/mL	＜0.05 ng/ml	＜10 mg/l	＜10 mg/l	＜3	≥90 %	Yes	0	external Validation Set
850	Male	≥65	＜25 kg/m2	≥3	Yes	No	Open surgery	No	No	No	No	≥30g/L	No	No	Yes	No	No	Yes	Yes	＜270 min	≥100 ml	T1~T2	N0	Yes	＜2	＜5 cm	≥5 ng/ml	＜37 U/mL	＜0.05 ng/ml	＜10 mg/l	≥10 mg/l	＜3	≥90 %	Yes	0	external Validation Set
851	Male	≥65	＜25 kg/m2	≥3	No	Yes	Laparoscopic surgery	No	No	No	No	＜30g/L	Yes	No	No	No	No	No	No	≥270 min	＜100 ml	T1~T2	N0	No	≥2	≥5 cm	≥5 ng/ml	＜37 U/mL	＜0.05 ng/ml	≥10 mg/l	≥10 mg/l	≥3	≥90 %	No	0	external Validation Set
852	Female	＜65	＜25 kg/m2	＜3	No	No	Laparoscopic surgery	No	No	No	No	≥30g/L	Yes	Yes	Yes	No	No	No	No	＜270 min	≥100 ml	T1~T2	N1~N2	No	＜2	≥5 cm	＜5 ng/ml	＜37 U/mL	＜0.05 ng/ml	＜10 mg/l	＜10 mg/l	＜3	≥90 %	No	0	external Validation Set
853	Male	＜65	＜25 kg/m2	＜3	No	No	Laparoscopic surgery	No	No	No	No	≥30g/L	No	No	Yes	Yes	No	No	No	＜270 min	＜100 ml	T1~T2	N1~N2	No	＜2	＜5 cm	＜5 ng/ml	＜37 U/mL	＜0.05 ng/ml	≥10 mg/l	＜10 mg/l	≥3	＜90 %	No	0	external Validation Set
854	Female	≥65	＜25 kg/m2	＜3	No	Yes	Laparoscopic surgery	No	No	No	No	≥30g/L	No	No	No	No	No	No	No	＜270 min	＜100 ml	T1~T2	N0	No	＜2	＜5 cm	＜5 ng/ml	＜37 U/mL	≥0.05 ng/ml	＜10 mg/l	≥10 mg/l	＜3	≥90 %	No	0	external Validation Set
855	Male	＜65	≥25 kg/m2	＜3	No	Yes	Open surgery	No	No	No	No	≥30g/L	No	No	Yes	Yes	No	No	No	≥270 min	＜100 ml	T3~T4	N1~N2	No	＜2	＜5 cm	＜5 ng/ml	＜37 U/mL	＜0.05 ng/ml	≥10 mg/l	＜10 mg/l	＜3	≥90 %	No	0	external Validation Set
856	Male	＜65	≥25 kg/m2	＜3	No	No	Laparoscopic surgery	No	No	Yes	No	≥30g/L	No	No	Yes	Yes	No	No	No	≥270 min	＜100 ml	T1~T2	N0	No	＜2	＜5 cm	＜5 ng/ml	≥37 U/mL	＜0.05 ng/ml	＜10 mg/l	＜10 mg/l	＜3	≥90 %	No	0	external Validation Set
857	Female	＜65	＜25 kg/m2	＜3	Yes	Yes	Laparoscopic surgery	No	No	Yes	No	≥30g/L	No	Yes	No	No	No	No	No	＜270 min	＜100 ml	T3~T4	N1~N2	No	＜2	＜5 cm	＜5 ng/ml	＜37 U/mL	≥0.05 ng/ml	＜10 mg/l	≥10 mg/l	≥3	＜90 %	No	0	external Validation Set
858	Male	＜65	＜25 kg/m2	≥3	No	No	Open surgery	No	No	No	No	＜30g/L	No	No	No	No	No	No	No	＜270 min	≥100 ml	T3~T4	N0	No	＜2	≥5 cm	＜5 ng/ml	＜37 U/mL	＜0.05 ng/ml	＜10 mg/l	≥10 mg/l	＜3	≥90 %	No	0	external Validation Set
859	Male	＜65	≥25 kg/m2	＜3	No	No	Open surgery	No	Yes	No	No	≥30g/L	Yes	No	No	No	No	No	No	≥270 min	≥100 ml	T1~T2	N0	No	＜2	≥5 cm	＜5 ng/ml	≥37 U/mL	＜0.05 ng/ml	＜10 mg/l	＜10 mg/l	≥3	＜90 %	No	0	external Validation Set
860	Male	＜65	≥25 kg/m2	＜3	Yes	No	Laparoscopic surgery	No	No	No	No	＜30g/L	No	No	No	Yes	No	Yes	Yes	＜270 min	≥100 ml	T1~T2	N0	No	＜2	＜5 cm	＜5 ng/ml	＜37 U/mL	≥0.05 ng/ml	＜10 mg/l	＜10 mg/l	＜3	≥90 %	No	0	external Validation Set
861	Male	＜65	＜25 kg/m2	＜3	No	Yes	Laparoscopic surgery	Yes	Yes	No	Yes	＜30g/L	Yes	No	No	No	Yes	No	Yes	＜270 min	＜100 ml	T1~T2	N0	No	＜2	＜5 cm	＜5 ng/ml	≥37 U/mL	＜0.05 ng/ml	＜10 mg/l	＜10 mg/l	＜3	≥90 %	Yes	0	external Validation Set
862	Female	≥65	≥25 kg/m2	≥3	No	No	Laparoscopic surgery	Yes	No	No	No	≥30g/L	No	No	No	Yes	Yes	No	No	＜270 min	＜100 ml	T1~T2	N0	Yes	≥2	＜5 cm	＜5 ng/ml	≥37 U/mL	≥0.05 ng/ml	＜10 mg/l	＜10 mg/l	＜3	≥90 %	Yes	0	external Validation Set
863	Male	＜65	＜25 kg/m2	≥3	Yes	Yes	Laparoscopic surgery	No	No	No	No	＜30g/L	Yes	No	No	No	No	No	No	≥270 min	＜100 ml	T3~T4	N0	No	≥2	＜5 cm	＜5 ng/ml	＜37 U/mL	＜0.05 ng/ml	＜10 mg/l	＜10 mg/l	＜3	≥90 %	No	0	external Validation Set
864	Male	≥65	＜25 kg/m2	＜3	No	No	Laparoscopic surgery	No	No	Yes	Yes	＜30g/L	Yes	No	No	No	No	Yes	No	＜270 min	＜100 ml	T1~T2	N0	No	＜2	＜5 cm	＜5 ng/ml	≥37 U/mL	＜0.05 ng/ml	≥10 mg/l	＜10 mg/l	＜3	＜90 %	No	0	external Validation Set
865	Female	≥65	＜25 kg/m2	＜3	Yes	No	Laparoscopic surgery	No	No	No	No	＜30g/L	No	No	No	No	No	No	No	＜270 min	＜100 ml	T1~T2	N0	No	＜2	＜5 cm	≥5 ng/ml	＜37 U/mL	＜0.05 ng/ml	≥10 mg/l	＜10 mg/l	＜3	≥90 %	No	0	external Validation Set
866	Male	＜65	＜25 kg/m2	≥3	No	No	Laparoscopic surgery	No	Yes	No	Yes	≥30g/L	Yes	No	Yes	No	No	No	No	＜270 min	＜100 ml	T1~T2	N0	No	＜2	＜5 cm	＜5 ng/ml	＜37 U/mL	＜0.05 ng/ml	＜10 mg/l	＜10 mg/l	＜3	≥90 %	Yes	0	external Validation Set
867	Male	≥65	＜25 kg/m2	＜3	No	No	Laparoscopic surgery	No	No	No	No	≥30g/L	No	No	Yes	No	Yes	Yes	No	≥270 min	＜100 ml	T1~T2	N0	Yes	＜2	＜5 cm	≥5 ng/ml	＜37 U/mL	＜0.05 ng/ml	＜10 mg/l	＜10 mg/l	＜3	≥90 %	No	0	external Validation Set
868	Female	≥65	＜25 kg/m2	＜3	No	No	Open surgery	Yes	No	Yes	Yes	≥30g/L	No	No	Yes	No	No	Yes	No	＜270 min	≥100 ml	T1~T2	N0	Yes	＜2	＜5 cm	≥5 ng/ml	≥37 U/mL	＜0.05 ng/ml	≥10 mg/l	≥10 mg/l	＜3	≥90 %	Yes	0	external Validation Set
869	Female	＜65	＜25 kg/m2	≥3	No	No	Laparoscopic surgery	Yes	No	No	No	＜30g/L	No	No	No	No	Yes	No	No	＜270 min	＜100 ml	T1~T2	N0	No	＜2	＜5 cm	＜5 ng/ml	＜37 U/mL	＜0.05 ng/ml	＜10 mg/l	＜10 mg/l	≥3	≥90 %	No	0	external Validation Set
870	Male	＜65	＜25 kg/m2	＜3	No	No	Open surgery	Yes	No	No	No	≥30g/L	No	No	Yes	No	No	No	No	＜270 min	≥100 ml	T1~T2	N1~N2	No	＜2	＜5 cm	＜5 ng/ml	＜37 U/mL	＜0.05 ng/ml	＜10 mg/l	≥10 mg/l	＜3	≥90 %	No	0	external Validation Set
871	Male	＜65	＜25 kg/m2	＜3	No	No	Open surgery	No	Yes	No	Yes	≥30g/L	No	No	No	Yes	No	No	No	＜270 min	＜100 ml	T1~T2	N0	No	＜2	＜5 cm	＜5 ng/ml	≥37 U/mL	＜0.05 ng/ml	≥10 mg/l	＜10 mg/l	≥3	≥90 %	No	0	external Validation Set
872	Male	＜65	＜25 kg/m2	≥3	No	Yes	Laparoscopic surgery	No	Yes	No	No	＜30g/L	No	No	Yes	No	No	No	No	＜270 min	＜100 ml	T1~T2	N0	No	＜2	≥5 cm	＜5 ng/ml	＜37 U/mL	＜0.05 ng/ml	≥10 mg/l	＜10 mg/l	≥3	＜90 %	No	0	external Validation Set
873	Female	＜65	＜25 kg/m2	≥3	Yes	Yes	Laparoscopic surgery	No	No	No	Yes	≥30g/L	Yes	Yes	No	No	No	No	No	＜270 min	≥100 ml	T1~T2	N1~N2	No	＜2	＜5 cm	＜5 ng/ml	＜37 U/mL	＜0.05 ng/ml	＜10 mg/l	＜10 mg/l	＜3	＜90 %	No	0	external Validation Set
874	Female	≥65	≥25 kg/m2	＜3	Yes	Yes	Laparoscopic surgery	Yes	No	No	No	≥30g/L	No	No	No	Yes	No	No	No	＜270 min	＜100 ml	T1~T2	N0	No	＜2	＜5 cm	＜5 ng/ml	＜37 U/mL	≥0.05 ng/ml	＜10 mg/l	＜10 mg/l	＜3	≥90 %	No	0	external Validation Set
875	Male	≥65	＜25 kg/m2	＜3	No	No	Laparoscopic surgery	Yes	Yes	No	No	≥30g/L	Yes	No	No	No	No	Yes	No	≥270 min	≥100 ml	T1~T2	N0	Yes	＜2	＜5 cm	＜5 ng/ml	＜37 U/mL	≥0.05 ng/ml	＜10 mg/l	＜10 mg/l	＜3	≥90 %	No	0	external Validation Set
876	Female	＜65	≥25 kg/m2	≥3	No	Yes	Laparoscopic surgery	No	Yes	No	Yes	≥30g/L	Yes	No	No	No	No	No	Yes	＜270 min	≥100 ml	T1~T2	N1~N2	No	＜2	＜5 cm	＜5 ng/ml	＜37 U/mL	＜0.05 ng/ml	＜10 mg/l	＜10 mg/l	＜3	＜90 %	No	0	external Validation Set
877	Male	≥65	＜25 kg/m2	≥3	Yes	Yes	Open surgery	Yes	No	No	Yes	＜30g/L	No	No	No	No	Yes	Yes	Yes	＜270 min	≥100 ml	T1~T2	N0	No	≥2	≥5 cm	＜5 ng/ml	＜37 U/mL	≥0.05 ng/ml	＜10 mg/l	＜10 mg/l	＜3	≥90 %	No	0	external Validation Set
878	Male	＜65	≥25 kg/m2	＜3	Yes	No	Open surgery	No	No	No	No	＜30g/L	No	No	No	No	No	No	No	≥270 min	＜100 ml	T3~T4	N0	No	＜2	＜5 cm	≥5 ng/ml	＜37 U/mL	≥0.05 ng/ml	＜10 mg/l	＜10 mg/l	＜3	≥90 %	Yes	0	external Validation Set
879	Female	≥65	＜25 kg/m2	＜3	No	No	Laparoscopic surgery	Yes	No	No	No	≥30g/L	Yes	No	Yes	No	No	No	No	≥270 min	＜100 ml	T3~T4	N0	No	≥2	≥5 cm	≥5 ng/ml	＜37 U/mL	＜0.05 ng/ml	＜10 mg/l	≥10 mg/l	＜3	≥90 %	Yes	0	external Validation Set
880	Male	＜65	≥25 kg/m2	＜3	No	No	Open surgery	No	No	Yes	No	≥30g/L	Yes	No	Yes	No	No	No	No	＜270 min	＜100 ml	T1~T2	N0	No	≥2	＜5 cm	＜5 ng/ml	＜37 U/mL	＜0.05 ng/ml	＜10 mg/l	＜10 mg/l	＜3	≥90 %	No	0	external Validation Set
881	Female	＜65	＜25 kg/m2	＜3	No	No	Open surgery	Yes	No	No	No	≥30g/L	No	No	No	No	No	Yes	No	＜270 min	≥100 ml	T1~T2	N0	No	＜2	≥5 cm	≥5 ng/ml	＜37 U/mL	＜0.05 ng/ml	＜10 mg/l	＜10 mg/l	≥3	≥90 %	No	0	external Validation Set
882	Female	≥65	＜25 kg/m2	＜3	Yes	No	Laparoscopic surgery	No	No	No	No	≥30g/L	No	No	Yes	Yes	No	Yes	No	＜270 min	≥100 ml	T3~T4	N0	No	＜2	＜5 cm	≥5 ng/ml	≥37 U/mL	＜0.05 ng/ml	≥10 mg/l	＜10 mg/l	≥3	≥90 %	No	0	external Validation Set
883	Female	＜65	＜25 kg/m2	＜3	No	No	Open surgery	Yes	No	No	No	≥30g/L	No	Yes	Yes	No	Yes	No	No	＜270 min	≥100 ml	T1~T2	N0	No	＜2	＜5 cm	＜5 ng/ml	≥37 U/mL	＜0.05 ng/ml	＜10 mg/l	＜10 mg/l	≥3	≥90 %	No	0	external Validation Set
884	Male	＜65	＜25 kg/m2	＜3	No	No	Laparoscopic surgery	No	No	No	No	≥30g/L	No	No	No	Yes	No	No	No	＜270 min	＜100 ml	T3~T4	N0	No	＜2	＜5 cm	≥5 ng/ml	＜37 U/mL	＜0.05 ng/ml	≥10 mg/l	≥10 mg/l	＜3	≥90 %	No	0	external Validation Set
885	Female	＜65	＜25 kg/m2	＜3	Yes	No	Laparoscopic surgery	No	Yes	No	No	＜30g/L	No	Yes	Yes	Yes	No	No	No	≥270 min	＜100 ml	T1~T2	N0	No	＜2	＜5 cm	＜5 ng/ml	＜37 U/mL	＜0.05 ng/ml	≥10 mg/l	＜10 mg/l	＜3	≥90 %	No	0	external Validation Set
886	Female	＜65	≥25 kg/m2	≥3	No	Yes	Laparoscopic surgery	No	Yes	No	No	＜30g/L	Yes	No	No	No	No	No	No	≥270 min	≥100 ml	T3~T4	N0	No	≥2	＜5 cm	≥5 ng/ml	＜37 U/mL	＜0.05 ng/ml	＜10 mg/l	＜10 mg/l	＜3	≥90 %	No	0	external Validation Set
887	Male	＜65	≥25 kg/m2	＜3	No	Yes	Laparoscopic surgery	No	No	No	Yes	≥30g/L	No	No	No	No	No	No	Yes	≥270 min	≥100 ml	T1~T2	N0	No	≥2	＜5 cm	≥5 ng/ml	＜37 U/mL	≥0.05 ng/ml	＜10 mg/l	＜10 mg/l	≥3	≥90 %	Yes	0	external Validation Set
888	Female	＜65	＜25 kg/m2	≥3	No	No	Laparoscopic surgery	No	Yes	Yes	Yes	≥30g/L	Yes	No	No	No	No	No	No	＜270 min	＜100 ml	T3~T4	N0	No	≥2	＜5 cm	＜5 ng/ml	＜37 U/mL	＜0.05 ng/ml	＜10 mg/l	＜10 mg/l	≥3	≥90 %	Yes	0	external Validation Set
889	Male	＜65	≥25 kg/m2	≥3	No	No	Open surgery	Yes	Yes	No	No	≥30g/L	No	No	No	No	Yes	No	Yes	＜270 min	≥100 ml	T1~T2	N1~N2	Yes	＜2	＜5 cm	＜5 ng/ml	＜37 U/mL	≥0.05 ng/ml	＜10 mg/l	＜10 mg/l	＜3	＜90 %	Yes	0	external Validation Set
890	Female	≥65	＜25 kg/m2	≥3	No	Yes	Open surgery	No	No	Yes	No	≥30g/L	No	No	No	No	Yes	Yes	No	≥270 min	＜100 ml	T1~T2	N1~N2	No	＜2	＜5 cm	＜5 ng/ml	＜37 U/mL	≥0.05 ng/ml	＜10 mg/l	＜10 mg/l	＜3	＜90 %	No	0	external Validation Set
891	Male	≥65	＜25 kg/m2	＜3	No	No	Laparoscopic surgery	Yes	No	No	No	≥30g/L	No	No	No	Yes	No	No	Yes	＜270 min	＜100 ml	T1~T2	N0	No	＜2	≥5 cm	＜5 ng/ml	＜37 U/mL	＜0.05 ng/ml	＜10 mg/l	＜10 mg/l	＜3	≥90 %	Yes	0	external Validation Set
892	Male	＜65	≥25 kg/m2	＜3	Yes	No	Open surgery	No	No	No	No	≥30g/L	Yes	No	Yes	No	No	Yes	No	≥270 min	＜100 ml	T1~T2	N0	No	＜2	≥5 cm	≥5 ng/ml	＜37 U/mL	≥0.05 ng/ml	＜10 mg/l	＜10 mg/l	＜3	≥90 %	No	0	external Validation Set
893	Male	≥65	＜25 kg/m2	＜3	No	No	Laparoscopic surgery	Yes	No	No	Yes	＜30g/L	No	Yes	No	No	No	No	No	＜270 min	＜100 ml	T1~T2	N0	No	≥2	＜5 cm	≥5 ng/ml	≥37 U/mL	＜0.05 ng/ml	＜10 mg/l	＜10 mg/l	＜3	≥90 %	No	0	external Validation Set
894	Male	＜65	＜25 kg/m2	＜3	No	Yes	Laparoscopic surgery	Yes	No	No	Yes	＜30g/L	Yes	No	Yes	No	No	No	No	＜270 min	＜100 ml	T1~T2	N0	No	≥2	＜5 cm	＜5 ng/ml	≥37 U/mL	＜0.05 ng/ml	＜10 mg/l	≥10 mg/l	＜3	≥90 %	No	0	external Validation Set
895	Female	＜65	＜25 kg/m2	＜3	No	No	Laparoscopic surgery	No	Yes	No	No	＜30g/L	No	No	Yes	No	No	No	No	≥270 min	＜100 ml	T1~T2	N0	Yes	＜2	＜5 cm	＜5 ng/ml	＜37 U/mL	＜0.05 ng/ml	≥10 mg/l	＜10 mg/l	＜3	＜90 %	No	0	external Validation Set
896	Female	≥65	＜25 kg/m2	＜3	No	No	Open surgery	No	No	No	No	≥30g/L	Yes	Yes	No	Yes	No	No	No	＜270 min	≥100 ml	T1~T2	N0	No	＜2	＜5 cm	＜5 ng/ml	≥37 U/mL	＜0.05 ng/ml	≥10 mg/l	＜10 mg/l	＜3	≥90 %	No	0	external Validation Set
897	Female	＜65	＜25 kg/m2	＜3	No	No	Laparoscopic surgery	No	No	No	No	≥30g/L	Yes	No	No	No	No	No	No	≥270 min	＜100 ml	T1~T2	N0	No	＜2	＜5 cm	＜5 ng/ml	＜37 U/mL	＜0.05 ng/ml	＜10 mg/l	＜10 mg/l	≥3	≥90 %	No	0	external Validation Set
898	Male	≥65	＜25 kg/m2	≥3	Yes	No	Laparoscopic surgery	No	No	No	No	≥30g/L	No	Yes	Yes	No	Yes	No	No	＜270 min	≥100 ml	T1~T2	N0	No	＜2	＜5 cm	≥5 ng/ml	＜37 U/mL	＜0.05 ng/ml	≥10 mg/l	＜10 mg/l	＜3	≥90 %	No	0	external Validation Set
899	Male	＜65	＜25 kg/m2	＜3	No	No	Laparoscopic surgery	No	Yes	No	No	≥30g/L	No	Yes	No	Yes	No	No	No	≥270 min	＜100 ml	T1~T2	N0	No	＜2	≥5 cm	＜5 ng/ml	＜37 U/mL	＜0.05 ng/ml	≥10 mg/l	＜10 mg/l	≥3	≥90 %	No	0	external Validation Set
900	Male	≥65	＜25 kg/m2	＜3	Yes	Yes	Laparoscopic surgery	No	No	Yes	Yes	≥30g/L	No	No	No	No	Yes	No	Yes	＜270 min	＜100 ml	T3~T4	N0	No	＜2	≥5 cm	＜5 ng/ml	＜37 U/mL	＜0.05 ng/ml	＜10 mg/l	＜10 mg/l	＜3	≥90 %	No	0	external Validation Set
901	Female	＜65	≥25 kg/m2	≥3	No	No	Laparoscopic surgery	No	No	No	No	＜30g/L	No	No	Yes	No	Yes	No	No	≥270 min	＜100 ml	T1~T2	N0	Yes	＜2	＜5 cm	＜5 ng/ml	＜37 U/mL	＜0.05 ng/ml	＜10 mg/l	＜10 mg/l	＜3	≥90 %	Yes	0	external Validation Set
902	Male	＜65	＜25 kg/m2	≥3	No	No	Laparoscopic surgery	No	Yes	No	No	≥30g/L	Yes	No	Yes	No	No	No	No	＜270 min	≥100 ml	T1~T2	N0	No	≥2	＜5 cm	＜5 ng/ml	＜37 U/mL	＜0.05 ng/ml	＜10 mg/l	＜10 mg/l	＜3	≥90 %	No	0	external Validation Set
903	Male	≥65	＜25 kg/m2	＜3	No	Yes	Laparoscopic surgery	Yes	Yes	No	No	≥30g/L	Yes	No	No	Yes	No	No	No	＜270 min	＜100 ml	T1~T2	N0	No	＜2	≥5 cm	＜5 ng/ml	＜37 U/mL	＜0.05 ng/ml	＜10 mg/l	≥10 mg/l	＜3	≥90 %	No	0	external Validation Set
904	Male	＜65	≥25 kg/m2	≥3	Yes	No	Open surgery	No	No	No	Yes	≥30g/L	No	No	No	No	No	Yes	Yes	＜270 min	＜100 ml	T1~T2	N0	Yes	＜2	＜5 cm	＜5 ng/ml	＜37 U/mL	≥0.05 ng/ml	＜10 mg/l	≥10 mg/l	＜3	＜90 %	No	0	external Validation Set
905	Female	≥65	＜25 kg/m2	＜3	Yes	No	Laparoscopic surgery	No	No	No	Yes	≥30g/L	Yes	No	No	No	No	No	No	＜270 min	＜100 ml	T1~T2	N0	No	＜2	＜5 cm	＜5 ng/ml	＜37 U/mL	＜0.05 ng/ml	＜10 mg/l	＜10 mg/l	≥3	≥90 %	Yes	0	external Validation Set
906	Female	＜65	≥25 kg/m2	≥3	No	No	Laparoscopic surgery	No	No	No	No	≥30g/L	No	No	No	No	No	Yes	No	＜270 min	＜100 ml	T1~T2	N0	No	＜2	≥5 cm	＜5 ng/ml	≥37 U/mL	＜0.05 ng/ml	＜10 mg/l	＜10 mg/l	≥3	≥90 %	No	0	external Validation Set
907	Female	≥65	＜25 kg/m2	≥3	No	No	Open surgery	No	No	No	No	≥30g/L	Yes	No	No	Yes	No	Yes	No	＜270 min	＜100 ml	T1~T2	N1~N2	No	＜2	＜5 cm	＜5 ng/ml	≥37 U/mL	＜0.05 ng/ml	＜10 mg/l	＜10 mg/l	＜3	≥90 %	No	0	external Validation Set
908	Male	＜65	≥25 kg/m2	＜3	No	No	Laparoscopic surgery	No	No	No	No	≥30g/L	No	No	Yes	No	Yes	Yes	No	≥270 min	＜100 ml	T1~T2	N1~N2	No	≥2	＜5 cm	＜5 ng/ml	＜37 U/mL	≥0.05 ng/ml	＜10 mg/l	＜10 mg/l	＜3	＜90 %	Yes	0	external Validation Set
909	Male	＜65	＜25 kg/m2	＜3	No	No	Laparoscopic surgery	Yes	No	Yes	No	≥30g/L	No	No	No	No	No	No	Yes	＜270 min	＜100 ml	T1~T2	N0	Yes	＜2	≥5 cm	≥5 ng/ml	≥37 U/mL	＜0.05 ng/ml	＜10 mg/l	＜10 mg/l	＜3	≥90 %	No	0	external Validation Set
910	Female	＜65	＜25 kg/m2	＜3	No	No	Open surgery	Yes	No	No	No	＜30g/L	No	Yes	No	No	No	No	No	＜270 min	≥100 ml	T3~T4	N0	No	＜2	＜5 cm	≥5 ng/ml	＜37 U/mL	＜0.05 ng/ml	＜10 mg/l	＜10 mg/l	＜3	≥90 %	No	0	external Validation Set
911	Female	＜65	＜25 kg/m2	＜3	Yes	No	Laparoscopic surgery	Yes	No	Yes	No	≥30g/L	Yes	No	Yes	No	No	No	No	≥270 min	＜100 ml	T1~T2	N1~N2	No	＜2	＜5 cm	＜5 ng/ml	＜37 U/mL	＜0.05 ng/ml	＜10 mg/l	＜10 mg/l	＜3	≥90 %	No	0	external Validation Set
912	Female	＜65	≥25 kg/m2	＜3	Yes	Yes	Laparoscopic surgery	No	Yes	No	Yes	≥30g/L	No	No	No	No	No	No	No	＜270 min	≥100 ml	T1~T2	N0	No	＜2	＜5 cm	＜5 ng/ml	＜37 U/mL	＜0.05 ng/ml	＜10 mg/l	＜10 mg/l	＜3	≥90 %	No	0	external Validation Set
913	Female	＜65	＜25 kg/m2	＜3	No	Yes	Laparoscopic surgery	No	No	No	No	≥30g/L	Yes	Yes	No	No	No	No	No	≥270 min	≥100 ml	T1~T2	N1~N2	No	＜2	≥5 cm	＜5 ng/ml	＜37 U/mL	≥0.05 ng/ml	≥10 mg/l	＜10 mg/l	＜3	≥90 %	No	0	external Validation Set
914	Female	≥65	＜25 kg/m2	＜3	Yes	No	Laparoscopic surgery	Yes	Yes	No	No	≥30g/L	No	No	No	Yes	Yes	No	No	＜270 min	≥100 ml	T1~T2	N0	No	＜2	≥5 cm	＜5 ng/ml	＜37 U/mL	≥0.05 ng/ml	≥10 mg/l	＜10 mg/l	＜3	≥90 %	No	0	external Validation Set
915	Female	≥65	＜25 kg/m2	≥3	Yes	No	Laparoscopic surgery	No	No	No	No	≥30g/L	No	No	Yes	No	No	No	No	＜270 min	＜100 ml	T3~T4	N0	No	＜2	＜5 cm	＜5 ng/ml	≥37 U/mL	＜0.05 ng/ml	＜10 mg/l	≥10 mg/l	≥3	≥90 %	No	0	external Validation Set
916	Male	≥65	＜25 kg/m2	＜3	No	Yes	Laparoscopic surgery	Yes	No	Yes	No	≥30g/L	No	No	No	No	Yes	No	No	＜270 min	≥100 ml	T3~T4	N0	No	＜2	＜5 cm	＜5 ng/ml	≥37 U/mL	＜0.05 ng/ml	＜10 mg/l	≥10 mg/l	＜3	≥90 %	Yes	0	external Validation Set
917	Female	≥65	＜25 kg/m2	＜3	No	Yes	Laparoscopic surgery	No	No	No	No	≥30g/L	Yes	No	No	No	No	Yes	No	＜270 min	＜100 ml	T1~T2	N0	No	≥2	＜5 cm	＜5 ng/ml	＜37 U/mL	＜0.05 ng/ml	＜10 mg/l	≥10 mg/l	＜3	≥90 %	No	0	external Validation Set
918	Female	＜65	＜25 kg/m2	≥3	No	No	Laparoscopic surgery	No	No	No	No	≥30g/L	Yes	Yes	No	No	No	No	Yes	＜270 min	＜100 ml	T1~T2	N0	No	≥2	＜5 cm	＜5 ng/ml	＜37 U/mL	＜0.05 ng/ml	＜10 mg/l	＜10 mg/l	＜3	≥90 %	No	0	external Validation Set
919	Male	＜65	＜25 kg/m2	≥3	Yes	No	Laparoscopic surgery	No	No	No	No	≥30g/L	No	Yes	Yes	Yes	No	No	Yes	＜270 min	≥100 ml	T3~T4	N0	No	＜2	＜5 cm	＜5 ng/ml	＜37 U/mL	＜0.05 ng/ml	＜10 mg/l	＜10 mg/l	≥3	≥90 %	No	0	external Validation Set
920	Male	＜65	＜25 kg/m2	＜3	No	No	Open surgery	No	No	No	No	≥30g/L	No	No	No	No	No	Yes	No	＜270 min	＜100 ml	T3~T4	N0	No	＜2	＜5 cm	≥5 ng/ml	＜37 U/mL	＜0.05 ng/ml	＜10 mg/l	＜10 mg/l	＜3	≥90 %	Yes	0	external Validation Set
921	Male	≥65	＜25 kg/m2	＜3	No	No	Laparoscopic surgery	Yes	Yes	No	Yes	＜30g/L	Yes	No	No	Yes	No	No	No	＜270 min	＜100 ml	T1~T2	N0	No	＜2	＜5 cm	＜5 ng/ml	＜37 U/mL	≥0.05 ng/ml	＜10 mg/l	＜10 mg/l	≥3	＜90 %	No	0	external Validation Set
922	Female	＜65	＜25 kg/m2	≥3	Yes	No	Laparoscopic surgery	No	Yes	No	Yes	＜30g/L	No	Yes	No	Yes	No	Yes	Yes	＜270 min	＜100 ml	T3~T4	N0	No	＜2	＜5 cm	≥5 ng/ml	＜37 U/mL	＜0.05 ng/ml	＜10 mg/l	＜10 mg/l	＜3	≥90 %	Yes	0	external Validation Set
923	Female	＜65	＜25 kg/m2	＜3	Yes	No	Open surgery	No	No	No	No	≥30g/L	No	Yes	Yes	No	No	No	No	＜270 min	≥100 ml	T1~T2	N1~N2	No	＜2	≥5 cm	≥5 ng/ml	＜37 U/mL	≥0.05 ng/ml	＜10 mg/l	＜10 mg/l	＜3	≥90 %	Yes	0	external Validation Set
924	Female	≥65	＜25 kg/m2	＜3	No	No	Laparoscopic surgery	Yes	No	No	Yes	≥30g/L	Yes	No	Yes	No	No	No	No	≥270 min	≥100 ml	T1~T2	N1~N2	Yes	≥2	≥5 cm	≥5 ng/ml	＜37 U/mL	＜0.05 ng/ml	＜10 mg/l	＜10 mg/l	＜3	≥90 %	No	0	external Validation Set
925	Male	＜65	＜25 kg/m2	＜3	No	No	Laparoscopic surgery	No	No	No	No	≥30g/L	No	No	No	Yes	No	No	No	≥270 min	＜100 ml	T1~T2	N0	No	＜2	＜5 cm	＜5 ng/ml	＜37 U/mL	＜0.05 ng/ml	≥10 mg/l	＜10 mg/l	＜3	＜90 %	No	0	external Validation Set
926	Female	≥65	＜25 kg/m2	＜3	Yes	Yes	Laparoscopic surgery	No	No	Yes	No	≥30g/L	No	No	No	Yes	No	Yes	No	＜270 min	＜100 ml	T1~T2	N0	No	≥2	＜5 cm	＜5 ng/ml	＜37 U/mL	≥0.05 ng/ml	＜10 mg/l	≥10 mg/l	＜3	≥90 %	No	0	external Validation Set
927	Female	＜65	≥25 kg/m2	＜3	Yes	No	Laparoscopic surgery	Yes	No	No	No	≥30g/L	Yes	Yes	No	No	Yes	No	No	＜270 min	＜100 ml	T1~T2	N0	No	＜2	＜5 cm	＜5 ng/ml	＜37 U/mL	＜0.05 ng/ml	≥10 mg/l	≥10 mg/l	＜3	≥90 %	No	0	external Validation Set
928	Female	＜65	＜25 kg/m2	＜3	No	No	Laparoscopic surgery	No	No	No	No	≥30g/L	Yes	No	No	No	No	No	No	＜270 min	＜100 ml	T1~T2	N0	No	≥2	≥5 cm	≥5 ng/ml	≥37 U/mL	＜0.05 ng/ml	＜10 mg/l	＜10 mg/l	＜3	≥90 %	No	0	external Validation Set
929	Female	＜65	＜25 kg/m2	≥3	Yes	No	Laparoscopic surgery	Yes	No	No	No	＜30g/L	No	No	Yes	No	No	No	No	＜270 min	＜100 ml	T1~T2	N0	No	＜2	≥5 cm	＜5 ng/ml	＜37 U/mL	≥0.05 ng/ml	≥10 mg/l	＜10 mg/l	≥3	＜90 %	No	0	external Validation Set
930	Female	＜65	＜25 kg/m2	≥3	Yes	Yes	Laparoscopic surgery	Yes	No	No	No	＜30g/L	No	Yes	Yes	No	Yes	No	No	≥270 min	＜100 ml	T1~T2	N0	No	＜2	＜5 cm	≥5 ng/ml	＜37 U/mL	＜0.05 ng/ml	＜10 mg/l	＜10 mg/l	≥3	≥90 %	No	0	external Validation Set
931	Male	＜65	≥25 kg/m2	＜3	Yes	No	Open surgery	No	Yes	No	No	≥30g/L	No	No	No	No	No	No	No	＜270 min	＜100 ml	T1~T2	N0	No	＜2	＜5 cm	＜5 ng/ml	＜37 U/mL	＜0.05 ng/ml	＜10 mg/l	＜10 mg/l	＜3	≥90 %	Yes	0	external Validation Set
932	Female	＜65	＜25 kg/m2	＜3	No	No	Open surgery	Yes	No	No	No	≥30g/L	No	Yes	No	Yes	No	No	No	＜270 min	≥100 ml	T3~T4	N0	No	＜2	＜5 cm	＜5 ng/ml	＜37 U/mL	＜0.05 ng/ml	＜10 mg/l	＜10 mg/l	＜3	≥90 %	No	0	external Validation Set
933	Male	≥65	＜25 kg/m2	＜3	No	Yes	Laparoscopic surgery	No	No	Yes	No	＜30g/L	Yes	No	Yes	No	No	No	Yes	≥270 min	＜100 ml	T1~T2	N0	No	＜2	＜5 cm	≥5 ng/ml	＜37 U/mL	＜0.05 ng/ml	＜10 mg/l	＜10 mg/l	≥3	≥90 %	Yes	0	external Validation Set
934	Female	＜65	＜25 kg/m2	≥3	No	Yes	Laparoscopic surgery	No	No	No	No	≥30g/L	No	Yes	No	No	No	No	No	≥270 min	＜100 ml	T1~T2	N1~N2	No	≥2	＜5 cm	＜5 ng/ml	＜37 U/mL	＜0.05 ng/ml	＜10 mg/l	＜10 mg/l	＜3	≥90 %	Yes	0	external Validation Set
935	Female	≥65	＜25 kg/m2	＜3	No	No	Laparoscopic surgery	No	No	No	No	≥30g/L	No	No	Yes	No	No	No	Yes	＜270 min	＜100 ml	T1~T2	N1~N2	No	≥2	＜5 cm	≥5 ng/ml	＜37 U/mL	＜0.05 ng/ml	≥10 mg/l	＜10 mg/l	＜3	≥90 %	No	0	external Validation Set
936	Male	＜65	＜25 kg/m2	≥3	No	No	Laparoscopic surgery	No	No	Yes	No	≥30g/L	Yes	No	No	Yes	No	No	No	＜270 min	＜100 ml	T1~T2	N0	No	＜2	≥5 cm	＜5 ng/ml	＜37 U/mL	＜0.05 ng/ml	≥10 mg/l	＜10 mg/l	＜3	≥90 %	Yes	0	external Validation Set
937	Male	＜65	＜25 kg/m2	≥3	No	No	Laparoscopic surgery	No	No	No	No	≥30g/L	No	No	Yes	No	No	No	Yes	＜270 min	≥100 ml	T1~T2	N0	No	＜2	＜5 cm	≥5 ng/ml	＜37 U/mL	＜0.05 ng/ml	＜10 mg/l	＜10 mg/l	＜3	≥90 %	No	0	external Validation Set
938	Female	≥65	＜25 kg/m2	≥3	No	Yes	Laparoscopic surgery	No	No	No	No	＜30g/L	No	Yes	Yes	Yes	No	No	No	＜270 min	≥100 ml	T1~T2	N0	Yes	＜2	≥5 cm	＜5 ng/ml	＜37 U/mL	＜0.05 ng/ml	＜10 mg/l	＜10 mg/l	＜3	≥90 %	No	0	external Validation Set
939	Male	＜65	≥25 kg/m2	＜3	Yes	No	Laparoscopic surgery	Yes	No	No	No	＜30g/L	No	No	No	Yes	No	Yes	No	＜270 min	＜100 ml	T1~T2	N0	No	＜2	＜5 cm	≥5 ng/ml	＜37 U/mL	＜0.05 ng/ml	＜10 mg/l	＜10 mg/l	≥3	≥90 %	No	0	external Validation Set
940	Male	≥65	＜25 kg/m2	＜3	Yes	No	Laparoscopic surgery	Yes	No	No	No	≥30g/L	No	No	Yes	No	No	No	No	＜270 min	＜100 ml	T1~T2	N0	Yes	≥2	＜5 cm	＜5 ng/ml	＜37 U/mL	＜0.05 ng/ml	＜10 mg/l	＜10 mg/l	≥3	≥90 %	No	0	external Validation Set
941	Male	≥65	＜25 kg/m2	＜3	No	No	Open surgery	No	No	No	No	≥30g/L	No	No	No	No	Yes	No	No	＜270 min	＜100 ml	T3~T4	N0	No	＜2	≥5 cm	＜5 ng/ml	＜37 U/mL	＜0.05 ng/ml	＜10 mg/l	＜10 mg/l	＜3	≥90 %	No	0	external Validation Set
942	Female	＜65	＜25 kg/m2	＜3	No	No	Open surgery	Yes	No	Yes	Yes	≥30g/L	No	No	No	No	No	No	No	＜270 min	≥100 ml	T1~T2	N0	No	＜2	＜5 cm	＜5 ng/ml	＜37 U/mL	＜0.05 ng/ml	＜10 mg/l	＜10 mg/l	＜3	≥90 %	No	0	external Validation Set
943	Female	＜65	＜25 kg/m2	＜3	No	Yes	Laparoscopic surgery	No	No	No	Yes	≥30g/L	No	Yes	No	No	No	No	No	＜270 min	≥100 ml	T1~T2	N1~N2	No	＜2	≥5 cm	＜5 ng/ml	≥37 U/mL	≥0.05 ng/ml	＜10 mg/l	≥10 mg/l	≥3	≥90 %	No	0	external Validation Set
944	Female	＜65	＜25 kg/m2	＜3	No	No	Laparoscopic surgery	Yes	No	No	No	＜30g/L	No	No	No	No	Yes	No	No	≥270 min	＜100 ml	T3~T4	N0	No	＜2	＜5 cm	＜5 ng/ml	≥37 U/mL	≥0.05 ng/ml	＜10 mg/l	≥10 mg/l	≥3	＜90 %	No	0	external Validation Set
945	Male	＜65	＜25 kg/m2	＜3	No	No	Open surgery	Yes	Yes	No	No	≥30g/L	No	No	No	No	No	No	No	≥270 min	≥100 ml	T1~T2	N0	No	＜2	＜5 cm	＜5 ng/ml	＜37 U/mL	＜0.05 ng/ml	＜10 mg/l	＜10 mg/l	＜3	≥90 %	No	0	external Validation Set
946	Female	＜65	≥25 kg/m2	＜3	Yes	No	Laparoscopic surgery	No	No	Yes	No	≥30g/L	No	No	No	No	No	No	No	＜270 min	≥100 ml	T1~T2	N1~N2	No	＜2	＜5 cm	＜5 ng/ml	＜37 U/mL	＜0.05 ng/ml	＜10 mg/l	＜10 mg/l	＜3	≥90 %	Yes	0	external Validation Set
947	Male	＜65	≥25 kg/m2	≥3	No	Yes	Laparoscopic surgery	No	Yes	Yes	Yes	≥30g/L	No	Yes	No	No	Yes	No	No	＜270 min	＜100 ml	T1~T2	N1~N2	Yes	＜2	＜5 cm	＜5 ng/ml	＜37 U/mL	＜0.05 ng/ml	≥10 mg/l	＜10 mg/l	＜3	≥90 %	No	0	external Validation Set
948	Male	＜65	＜25 kg/m2	＜3	No	No	Laparoscopic surgery	No	Yes	No	No	≥30g/L	Yes	Yes	No	Yes	No	Yes	No	≥270 min	＜100 ml	T1~T2	N0	No	＜2	＜5 cm	＜5 ng/ml	≥37 U/mL	＜0.05 ng/ml	＜10 mg/l	＜10 mg/l	＜3	＜90 %	Yes	0	external Validation Set
949	Male	＜65	≥25 kg/m2	＜3	No	Yes	Laparoscopic surgery	No	No	Yes	No	≥30g/L	No	No	Yes	No	No	No	Yes	≥270 min	＜100 ml	T1~T2	N0	No	＜2	＜5 cm	＜5 ng/ml	≥37 U/mL	≥0.05 ng/ml	＜10 mg/l	＜10 mg/l	≥3	≥90 %	No	0	external Validation Set
950	Female	≥65	＜25 kg/m2	＜3	No	Yes	Laparoscopic surgery	No	No	No	No	≥30g/L	No	No	Yes	No	Yes	Yes	No	＜270 min	＜100 ml	T1~T2	N0	No	≥2	＜5 cm	≥5 ng/ml	＜37 U/mL	＜0.05 ng/ml	＜10 mg/l	＜10 mg/l	＜3	≥90 %	No	0	external Validation Set
951	Female	≥65	≥25 kg/m2	＜3	No	Yes	Open surgery	No	No	No	No	≥30g/L	No	Yes	No	No	No	No	Yes	＜270 min	＜100 ml	T1~T2	N1~N2	No	＜2	＜5 cm	≥5 ng/ml	＜37 U/mL	＜0.05 ng/ml	＜10 mg/l	＜10 mg/l	≥3	≥90 %	No	0	external Validation Set
952	Female	＜65	＜25 kg/m2	≥3	Yes	No	Laparoscopic surgery	No	No	No	No	＜30g/L	No	No	No	No	No	Yes	No	＜270 min	＜100 ml	T1~T2	N1~N2	No	＜2	≥5 cm	＜5 ng/ml	＜37 U/mL	≥0.05 ng/ml	＜10 mg/l	＜10 mg/l	≥3	≥90 %	No	0	external Validation Set
953	Male	＜65	＜25 kg/m2	≥3	No	No	Open surgery	No	No	No	No	≥30g/L	No	No	No	Yes	No	No	No	＜270 min	≥100 ml	T1~T2	N0	No	＜2	＜5 cm	＜5 ng/ml	＜37 U/mL	＜0.05 ng/ml	＜10 mg/l	＜10 mg/l	＜3	≥90 %	No	0	external Validation Set
954	Female	≥65	＜25 kg/m2	＜3	No	No	Laparoscopic surgery	No	No	No	No	≥30g/L	No	Yes	No	No	No	No	No	＜270 min	＜100 ml	T1~T2	N0	No	＜2	＜5 cm	＜5 ng/ml	＜37 U/mL	≥0.05 ng/ml	＜10 mg/l	＜10 mg/l	＜3	≥90 %	No	0	external Validation Set
955	Female	＜65	＜25 kg/m2	≥3	No	No	Open surgery	Yes	Yes	No	No	≥30g/L	Yes	Yes	No	No	No	No	No	＜270 min	≥100 ml	T3~T4	N0	No	≥2	＜5 cm	≥5 ng/ml	≥37 U/mL	＜0.05 ng/ml	＜10 mg/l	≥10 mg/l	＜3	≥90 %	No	0	external Validation Set
956	Male	＜65	＜25 kg/m2	＜3	No	No	Open surgery	No	No	No	No	≥30g/L	No	No	No	No	No	No	No	＜270 min	＜100 ml	T1~T2	N0	No	≥2	＜5 cm	＜5 ng/ml	≥37 U/mL	＜0.05 ng/ml	＜10 mg/l	＜10 mg/l	≥3	≥90 %	No	0	external Validation Set
957	Male	＜65	＜25 kg/m2	＜3	Yes	No	Laparoscopic surgery	No	No	No	No	＜30g/L	Yes	Yes	No	No	No	No	No	＜270 min	＜100 ml	T3~T4	N0	No	＜2	≥5 cm	≥5 ng/ml	＜37 U/mL	＜0.05 ng/ml	＜10 mg/l	≥10 mg/l	＜3	≥90 %	No	0	external Validation Set
958	Female	≥65	＜25 kg/m2	＜3	No	Yes	Laparoscopic surgery	No	No	Yes	No	≥30g/L	Yes	Yes	No	No	No	No	No	＜270 min	＜100 ml	T1~T2	N0	No	＜2	≥5 cm	＜5 ng/ml	＜37 U/mL	≥0.05 ng/ml	≥10 mg/l	＜10 mg/l	＜3	≥90 %	No	0	external Validation Set
959	Male	≥65	≥25 kg/m2	＜3	No	Yes	Laparoscopic surgery	Yes	No	No	No	≥30g/L	Yes	No	Yes	No	No	No	No	≥270 min	＜100 ml	T1~T2	N0	No	＜2	＜5 cm	≥5 ng/ml	≥37 U/mL	≥0.05 ng/ml	＜10 mg/l	＜10 mg/l	＜3	≥90 %	Yes	0	external Validation Set
960	Male	＜65	≥25 kg/m2	＜3	Yes	No	Open surgery	No	No	Yes	No	≥30g/L	No	No	No	No	No	No	No	≥270 min	≥100 ml	T1~T2	N0	No	＜2	＜5 cm	≥5 ng/ml	＜37 U/mL	＜0.05 ng/ml	＜10 mg/l	＜10 mg/l	＜3	≥90 %	Yes	0	external Validation Set
961	Female	＜65	≥25 kg/m2	＜3	Yes	No	Laparoscopic surgery	Yes	No	No	Yes	≥30g/L	No	No	No	No	No	No	No	＜270 min	≥100 ml	T1~T2	N0	No	≥2	≥5 cm	≥5 ng/ml	＜37 U/mL	＜0.05 ng/ml	＜10 mg/l	≥10 mg/l	＜3	＜90 %	Yes	0	external Validation Set
962	Male	≥65	＜25 kg/m2	＜3	No	No	Laparoscopic surgery	Yes	No	No	No	≥30g/L	No	Yes	Yes	No	No	No	No	≥270 min	≥100 ml	T1~T2	N0	No	＜2	≥5 cm	＜5 ng/ml	≥37 U/mL	＜0.05 ng/ml	＜10 mg/l	＜10 mg/l	≥3	＜90 %	No	0	external Validation Set
963	Female	＜65	≥25 kg/m2	＜3	No	Yes	Laparoscopic surgery	No	No	No	Yes	≥30g/L	No	No	No	Yes	Yes	No	No	＜270 min	＜100 ml	T1~T2	N0	No	＜2	＜5 cm	＜5 ng/ml	＜37 U/mL	＜0.05 ng/ml	＜10 mg/l	＜10 mg/l	＜3	＜90 %	No	0	external Validation Set
964	Female	＜65	＜25 kg/m2	＜3	No	No	Open surgery	No	No	Yes	No	≥30g/L	No	Yes	Yes	No	No	No	Yes	＜270 min	＜100 ml	T1~T2	N0	No	＜2	＜5 cm	＜5 ng/ml	＜37 U/mL	＜0.05 ng/ml	＜10 mg/l	＜10 mg/l	≥3	≥90 %	No	0	external Validation Set
965	Female	＜65	＜25 kg/m2	≥3	Yes	No	Open surgery	No	No	No	No	＜30g/L	Yes	No	Yes	Yes	Yes	No	No	≥270 min	＜100 ml	T1~T2	N0	No	＜2	＜5 cm	＜5 ng/ml	≥37 U/mL	＜0.05 ng/ml	＜10 mg/l	＜10 mg/l	＜3	≥90 %	No	0	external Validation Set
966	Female	＜65	≥25 kg/m2	≥3	No	No	Laparoscopic surgery	Yes	No	No	No	≥30g/L	Yes	No	No	Yes	No	No	Yes	≥270 min	＜100 ml	T3~T4	N0	No	＜2	＜5 cm	＜5 ng/ml	＜37 U/mL	＜0.05 ng/ml	≥10 mg/l	＜10 mg/l	＜3	≥90 %	No	0	external Validation Set
967	Male	＜65	＜25 kg/m2	＜3	No	No	Open surgery	No	No	No	No	＜30g/L	No	No	Yes	No	No	No	Yes	≥270 min	＜100 ml	T1~T2	N1~N2	No	≥2	＜5 cm	＜5 ng/ml	≥37 U/mL	＜0.05 ng/ml	＜10 mg/l	＜10 mg/l	≥3	≥90 %	No	0	external Validation Set
968	Male	＜65	＜25 kg/m2	≥3	Yes	Yes	Laparoscopic surgery	No	No	No	No	＜30g/L	Yes	Yes	No	No	No	No	No	＜270 min	＜100 ml	T1~T2	N1~N2	No	＜2	＜5 cm	＜5 ng/ml	＜37 U/mL	≥0.05 ng/ml	≥10 mg/l	＜10 mg/l	＜3	≥90 %	No	0	external Validation Set
969	Male	≥65	＜25 kg/m2	＜3	No	Yes	Laparoscopic surgery	No	No	No	No	≥30g/L	No	No	No	Yes	No	Yes	No	＜270 min	＜100 ml	T3~T4	N0	Yes	＜2	≥5 cm	＜5 ng/ml	＜37 U/mL	＜0.05 ng/ml	＜10 mg/l	＜10 mg/l	＜3	≥90 %	No	0	external Validation Set
970	Female	≥65	＜25 kg/m2	＜3	Yes	No	Laparoscopic surgery	No	No	No	No	＜30g/L	Yes	Yes	No	Yes	No	No	No	≥270 min	≥100 ml	T1~T2	N0	Yes	＜2	＜5 cm	＜5 ng/ml	＜37 U/mL	＜0.05 ng/ml	≥10 mg/l	＜10 mg/l	＜3	≥90 %	No	0	external Validation Set
971	Male	＜65	≥25 kg/m2	＜3	Yes	No	Laparoscopic surgery	No	No	Yes	No	≥30g/L	Yes	Yes	No	No	No	No	No	≥270 min	＜100 ml	T1~T2	N0	No	≥2	≥5 cm	＜5 ng/ml	＜37 U/mL	＜0.05 ng/ml	＜10 mg/l	≥10 mg/l	＜3	≥90 %	Yes	0	external Validation Set
972	Female	≥65	＜25 kg/m2	≥3	No	No	Laparoscopic surgery	No	Yes	No	No	＜30g/L	No	No	No	No	No	Yes	No	＜270 min	＜100 ml	T1~T2	N0	No	＜2	＜5 cm	＜5 ng/ml	≥37 U/mL	＜0.05 ng/ml	≥10 mg/l	≥10 mg/l	＜3	≥90 %	No	0	external Validation Set
973	Male	＜65	＜25 kg/m2	＜3	No	No	Laparoscopic surgery	Yes	No	Yes	No	＜30g/L	No	No	No	No	No	Yes	No	＜270 min	≥100 ml	T1~T2	N0	No	＜2	＜5 cm	≥5 ng/ml	＜37 U/mL	＜0.05 ng/ml	＜10 mg/l	＜10 mg/l	≥3	≥90 %	Yes	0	external Validation Set
974	Male	＜65	＜25 kg/m2	＜3	No	No	Laparoscopic surgery	Yes	No	No	No	≥30g/L	No	No	No	No	No	No	No	≥270 min	≥100 ml	T3~T4	N0	No	＜2	≥5 cm	＜5 ng/ml	≥37 U/mL	＜0.05 ng/ml	＜10 mg/l	＜10 mg/l	＜3	≥90 %	No	0	external Validation Set
975	Female	＜65	＜25 kg/m2	＜3	No	No	Open surgery	Yes	No	Yes	Yes	＜30g/L	No	Yes	Yes	No	No	No	No	≥270 min	≥100 ml	T1~T2	N1~N2	No	＜2	＜5 cm	＜5 ng/ml	≥37 U/mL	≥0.05 ng/ml	≥10 mg/l	≥10 mg/l	＜3	≥90 %	No	0	external Validation Set
976	Male	＜65	＜25 kg/m2	＜3	No	Yes	Open surgery	No	No	No	No	≥30g/L	Yes	No	Yes	No	Yes	No	No	＜270 min	＜100 ml	T1~T2	N0	No	＜2	＜5 cm	≥5 ng/ml	＜37 U/mL	≥0.05 ng/ml	≥10 mg/l	＜10 mg/l	＜3	≥90 %	No	0	external Validation Set
977	Male	≥65	＜25 kg/m2	＜3	No	Yes	Laparoscopic surgery	Yes	No	No	Yes	≥30g/L	No	Yes	No	No	Yes	No	No	＜270 min	＜100 ml	T3~T4	N1~N2	No	＜2	≥5 cm	≥5 ng/ml	＜37 U/mL	＜0.05 ng/ml	＜10 mg/l	＜10 mg/l	＜3	≥90 %	Yes	0	external Validation Set
978	Female	＜65	≥25 kg/m2	≥3	No	No	Open surgery	No	No	No	No	≥30g/L	No	No	No	No	Yes	No	No	＜270 min	＜100 ml	T1~T2	N0	No	＜2	＜5 cm	＜5 ng/ml	＜37 U/mL	≥0.05 ng/ml	＜10 mg/l	＜10 mg/l	＜3	＜90 %	No	0	external Validation Set
979	Male	＜65	＜25 kg/m2	＜3	No	Yes	Open surgery	Yes	No	No	No	≥30g/L	No	No	Yes	Yes	No	No	Yes	＜270 min	＜100 ml	T1~T2	N0	No	≥2	＜5 cm	≥5 ng/ml	≥37 U/mL	≥0.05 ng/ml	＜10 mg/l	＜10 mg/l	＜3	≥90 %	No	0	external Validation Set
980	Male	＜65	≥25 kg/m2	＜3	No	No	Laparoscopic surgery	No	No	Yes	No	≥30g/L	No	Yes	No	No	Yes	No	Yes	＜270 min	＜100 ml	T3~T4	N0	No	＜2	＜5 cm	＜5 ng/ml	＜37 U/mL	＜0.05 ng/ml	＜10 mg/l	＜10 mg/l	＜3	＜90 %	No	0	external Validation Set
981	Female	＜65	＜25 kg/m2	＜3	No	Yes	Open surgery	Yes	No	No	No	＜30g/L	No	No	Yes	No	No	Yes	No	＜270 min	≥100 ml	T1~T2	N0	No	＜2	≥5 cm	＜5 ng/ml	＜37 U/mL	≥0.05 ng/ml	＜10 mg/l	＜10 mg/l	≥3	＜90 %	No	0	external Validation Set
982	Male	＜65	＜25 kg/m2	＜3	Yes	No	Laparoscopic surgery	No	No	No	No	≥30g/L	No	No	No	Yes	No	No	No	＜270 min	＜100 ml	T1~T2	N0	No	＜2	≥5 cm	＜5 ng/ml	＜37 U/mL	＜0.05 ng/ml	＜10 mg/l	＜10 mg/l	＜3	≥90 %	No	0	external Validation Set
983	Female	＜65	＜25 kg/m2	＜3	Yes	Yes	Laparoscopic surgery	No	Yes	No	No	＜30g/L	Yes	No	No	Yes	No	No	No	＜270 min	＜100 ml	T1~T2	N0	No	＜2	＜5 cm	＜5 ng/ml	＜37 U/mL	≥0.05 ng/ml	＜10 mg/l	＜10 mg/l	≥3	≥90 %	No	0	external Validation Set
984	Female	＜65	＜25 kg/m2	＜3	No	No	Open surgery	No	Yes	No	No	≥30g/L	No	No	No	No	No	No	No	＜270 min	＜100 ml	T3~T4	N0	No	＜2	≥5 cm	＜5 ng/ml	＜37 U/mL	＜0.05 ng/ml	＜10 mg/l	＜10 mg/l	＜3	＜90 %	No	0	external Validation Set
985	Female	≥65	≥25 kg/m2	＜3	No	No	Laparoscopic surgery	No	No	No	No	≥30g/L	No	No	No	Yes	No	No	No	≥270 min	＜100 ml	T1~T2	N0	No	＜2	≥5 cm	＜5 ng/ml	＜37 U/mL	＜0.05 ng/ml	＜10 mg/l	＜10 mg/l	＜3	＜90 %	No	0	external Validation Set
986	Female	＜65	＜25 kg/m2	＜3	No	No	Laparoscopic surgery	No	No	No	No	≥30g/L	No	Yes	No	No	No	No	No	＜270 min	＜100 ml	T3~T4	N1~N2	No	＜2	＜5 cm	＜5 ng/ml	＜37 U/mL	＜0.05 ng/ml	＜10 mg/l	＜10 mg/l	＜3	≥90 %	No	0	external Validation Set
987	Female	≥65	≥25 kg/m2	＜3	No	No	Laparoscopic surgery	No	No	No	No	≥30g/L	Yes	No	No	No	No	No	No	＜270 min	＜100 ml	T3~T4	N0	No	＜2	＜5 cm	＜5 ng/ml	＜37 U/mL	＜0.05 ng/ml	≥10 mg/l	≥10 mg/l	＜3	≥90 %	Yes	0	external Validation Set
988	Male	＜65	≥25 kg/m2	≥3	Yes	No	Laparoscopic surgery	No	No	Yes	No	≥30g/L	Yes	Yes	Yes	No	No	Yes	No	≥270 min	＜100 ml	T1~T2	N0	Yes	≥2	≥5 cm	＜5 ng/ml	＜37 U/mL	＜0.05 ng/ml	≥10 mg/l	≥10 mg/l	＜3	≥90 %	No	0	external Validation Set
989	Male	＜65	＜25 kg/m2	＜3	No	No	Laparoscopic surgery	No	No	Yes	No	＜30g/L	No	No	No	No	No	Yes	No	＜270 min	＜100 ml	T1~T2	N1~N2	No	＜2	≥5 cm	＜5 ng/ml	＜37 U/mL	＜0.05 ng/ml	＜10 mg/l	＜10 mg/l	≥3	≥90 %	No	0	external Validation Set
990	Female	≥65	＜25 kg/m2	＜3	No	Yes	Open surgery	Yes	No	No	Yes	＜30g/L	No	No	Yes	No	No	No	No	≥270 min	≥100 ml	T1~T2	N0	No	＜2	＜5 cm	＜5 ng/ml	＜37 U/mL	＜0.05 ng/ml	＜10 mg/l	＜10 mg/l	≥3	≥90 %	No	0	external Validation Set
991	Male	＜65	＜25 kg/m2	≥3	Yes	Yes	Laparoscopic surgery	No	No	No	No	≥30g/L	No	No	No	No	No	No	No	＜270 min	≥100 ml	T1~T2	N0	No	＜2	＜5 cm	＜5 ng/ml	＜37 U/mL	＜0.05 ng/ml	≥10 mg/l	＜10 mg/l	＜3	≥90 %	Yes	0	external Validation Set
992	Female	＜65	＜25 kg/m2	≥3	No	No	Laparoscopic surgery	No	No	No	No	≥30g/L	No	Yes	Yes	No	No	No	No	＜270 min	≥100 ml	T1~T2	N0	No	＜2	≥5 cm	＜5 ng/ml	＜37 U/mL	＜0.05 ng/ml	≥10 mg/l	≥10 mg/l	＜3	≥90 %	No	0	external Validation Set
993	Male	≥65	≥25 kg/m2	＜3	Yes	No	Laparoscopic surgery	No	No	No	No	≥30g/L	Yes	No	No	Yes	Yes	No	No	＜270 min	≥100 ml	T3~T4	N0	No	＜2	＜5 cm	＜5 ng/ml	≥37 U/mL	≥0.05 ng/ml	＜10 mg/l	＜10 mg/l	＜3	≥90 %	No	0	external Validation Set
994	Male	＜65	＜25 kg/m2	＜3	No	Yes	Laparoscopic surgery	No	No	No	No	＜30g/L	Yes	No	No	No	No	No	Yes	＜270 min	＜100 ml	T3~T4	N0	No	＜2	＜5 cm	≥5 ng/ml	＜37 U/mL	≥0.05 ng/ml	＜10 mg/l	＜10 mg/l	≥3	≥90 %	Yes	0	external Validation Set
995	Female	＜65	＜25 kg/m2	＜3	Yes	No	Open surgery	Yes	No	Yes	No	≥30g/L	No	Yes	No	No	Yes	No	Yes	＜270 min	≥100 ml	T1~T2	N0	No	≥2	＜5 cm	＜5 ng/ml	≥37 U/mL	＜0.05 ng/ml	＜10 mg/l	＜10 mg/l	＜3	≥90 %	No	0	external Validation Set
996	Male	＜65	＜25 kg/m2	≥3	Yes	No	Laparoscopic surgery	Yes	No	Yes	No	≥30g/L	No	No	No	No	No	No	No	＜270 min	＜100 ml	T1~T2	N0	No	＜2	＜5 cm	≥5 ng/ml	≥37 U/mL	＜0.05 ng/ml	≥10 mg/l	＜10 mg/l	＜3	≥90 %	No	0	external Validation Set
997	Male	＜65	≥25 kg/m2	＜3	No	No	Open surgery	No	No	No	No	＜30g/L	No	No	No	No	Yes	No	Yes	＜270 min	＜100 ml	T1~T2	N1~N2	No	＜2	＜5 cm	＜5 ng/ml	＜37 U/mL	＜0.05 ng/ml	≥10 mg/l	＜10 mg/l	＜3	≥90 %	No	0	external Validation Set
998	Female	＜65	＜25 kg/m2	≥3	Yes	No	Laparoscopic surgery	No	Yes	No	No	≥30g/L	No	No	No	No	Yes	No	No	＜270 min	＜100 ml	T1~T2	N1~N2	No	＜2	＜5 cm	＜5 ng/ml	≥37 U/mL	＜0.05 ng/ml	＜10 mg/l	＜10 mg/l	＜3	≥90 %	No	0	external Validation Set
999	Female	≥65	＜25 kg/m2	＜3	Yes	No	Laparoscopic surgery	Yes	No	No	No	＜30g/L	No	No	No	No	No	No	Yes	＜270 min	≥100 ml	T1~T2	N0	No	＜2	＜5 cm	＜5 ng/ml	≥37 U/mL	＜0.05 ng/ml	＜10 mg/l	＜10 mg/l	＜3	≥90 %	No	0	external Validation Set
1000	Male	＜65	＜25 kg/m2	≥3	No	No	Laparoscopic surgery	No	No	No	No	≥30g/L	No	No	No	No	Yes	No	No	＜270 min	＜100 ml	T1~T2	N0	Yes	＜2	＜5 cm	＜5 ng/ml	＜37 U/mL	≥0.05 ng/ml	＜10 mg/l	＜10 mg/l	＜3	≥90 %	Yes	0	external Validation Set
1001	Male	≥65	＜25 kg/m2	＜3	No	Yes	Laparoscopic surgery	Yes	No	Yes	No	＜30g/L	No	No	No	No	No	Yes	No	＜270 min	＜100 ml	T1~T2	N0	No	＜2	＜5 cm	＜5 ng/ml	＜37 U/mL	＜0.05 ng/ml	＜10 mg/l	＜10 mg/l	＜3	＜90 %	Yes	0	external Validation Set
1002	Male	＜65	＜25 kg/m2	＜3	No	No	Laparoscopic surgery	Yes	No	No	No	≥30g/L	Yes	No	No	Yes	No	Yes	No	≥270 min	＜100 ml	T1~T2	N0	No	＜2	≥5 cm	≥5 ng/ml	＜37 U/mL	＜0.05 ng/ml	＜10 mg/l	≥10 mg/l	≥3	≥90 %	No	0	external Validation Set
1003	Female	≥65	＜25 kg/m2	＜3	No	Yes	Open surgery	No	No	No	No	≥30g/L	No	No	Yes	Yes	No	No	No	＜270 min	＜100 ml	T1~T2	N0	No	＜2	≥5 cm	≥5 ng/ml	＜37 U/mL	＜0.05 ng/ml	＜10 mg/l	＜10 mg/l	≥3	＜90 %	Yes	0	external Validation Set
1004	Male	＜65	＜25 kg/m2	＜3	No	Yes	Laparoscopic surgery	No	No	No	No	≥30g/L	No	No	No	No	No	No	No	≥270 min	＜100 ml	T1~T2	N0	No	＜2	＜5 cm	≥5 ng/ml	＜37 U/mL	＜0.05 ng/ml	＜10 mg/l	≥10 mg/l	＜3	≥90 %	No	0	external Validation Set
1005	Male	≥65	＜25 kg/m2	≥3	No	No	Laparoscopic surgery	No	No	No	No	≥30g/L	No	No	No	No	No	No	No	≥270 min	＜100 ml	T1~T2	N0	No	＜2	＜5 cm	＜5 ng/ml	＜37 U/mL	＜0.05 ng/ml	＜10 mg/l	≥10 mg/l	＜3	＜90 %	Yes	0	external Validation Set
1006	Male	＜65	＜25 kg/m2	＜3	Yes	No	Laparoscopic surgery	No	No	No	No	＜30g/L	No	No	Yes	No	No	No	No	＜270 min	＜100 ml	T3~T4	N1~N2	No	＜2	＜5 cm	＜5 ng/ml	＜37 U/mL	＜0.05 ng/ml	＜10 mg/l	＜10 mg/l	＜3	≥90 %	Yes	0	external Validation Set
1007	Female	＜65	＜25 kg/m2	≥3	No	No	Laparoscopic surgery	No	No	Yes	No	≥30g/L	No	Yes	Yes	Yes	No	No	No	≥270 min	≥100 ml	T1~T2	N0	No	＜2	＜5 cm	≥5 ng/ml	＜37 U/mL	＜0.05 ng/ml	＜10 mg/l	＜10 mg/l	＜3	≥90 %	No	0	external Validation Set
1008	Male	＜65	＜25 kg/m2	＜3	Yes	No	Open surgery	No	No	No	No	＜30g/L	No	No	No	Yes	No	No	No	＜270 min	≥100 ml	T1~T2	N0	No	＜2	＜5 cm	＜5 ng/ml	＜37 U/mL	＜0.05 ng/ml	＜10 mg/l	＜10 mg/l	＜3	≥90 %	No	0	external Validation Set
1009	Male	＜65	≥25 kg/m2	＜3	No	No	Open surgery	No	No	No	No	＜30g/L	No	No	No	No	No	No	No	≥270 min	＜100 ml	T1~T2	N1~N2	No	＜2	＜5 cm	＜5 ng/ml	＜37 U/mL	＜0.05 ng/ml	＜10 mg/l	≥10 mg/l	＜3	≥90 %	No	0	external Validation Set
1010	Female	≥65	＜25 kg/m2	＜3	No	No	Laparoscopic surgery	Yes	No	No	Yes	＜30g/L	Yes	No	No	No	No	No	No	≥270 min	＜100 ml	T1~T2	N0	No	＜2	＜5 cm	＜5 ng/ml	＜37 U/mL	＜0.05 ng/ml	≥10 mg/l	≥10 mg/l	＜3	≥90 %	No	0	external Validation Set
1011	Male	≥65	＜25 kg/m2	≥3	No	No	Laparoscopic surgery	Yes	No	No	No	＜30g/L	No	No	No	No	No	No	No	＜270 min	≥100 ml	T1~T2	N1~N2	No	＜2	≥5 cm	＜5 ng/ml	≥37 U/mL	≥0.05 ng/ml	＜10 mg/l	＜10 mg/l	≥3	≥90 %	No	0	external Validation Set
1012	Female	＜65	＜25 kg/m2	＜3	No	No	Laparoscopic surgery	Yes	No	No	No	≥30g/L	No	No	No	No	Yes	No	No	＜270 min	≥100 ml	T1~T2	N0	No	≥2	≥5 cm	＜5 ng/ml	＜37 U/mL	≥0.05 ng/ml	≥10 mg/l	＜10 mg/l	≥3	≥90 %	No	0	external Validation Set
1013	Male	＜65	＜25 kg/m2	＜3	No	No	Laparoscopic surgery	No	No	Yes	No	＜30g/L	No	No	No	No	No	No	Yes	＜270 min	≥100 ml	T1~T2	N1~N2	No	≥2	＜5 cm	＜5 ng/ml	＜37 U/mL	＜0.05 ng/ml	＜10 mg/l	＜10 mg/l	≥3	≥90 %	No	0	external Validation Set
1014	Male	＜65	≥25 kg/m2	＜3	No	Yes	Open surgery	No	No	No	No	≥30g/L	Yes	Yes	No	No	Yes	No	No	＜270 min	＜100 ml	T1~T2	N0	No	＜2	＜5 cm	＜5 ng/ml	＜37 U/mL	≥0.05 ng/ml	＜10 mg/l	＜10 mg/l	＜3	≥90 %	No	0	external Validation Set
1015	Male	≥65	＜25 kg/m2	＜3	Yes	No	Laparoscopic surgery	No	No	No	No	≥30g/L	Yes	Yes	Yes	No	No	No	No	≥270 min	＜100 ml	T1~T2	N0	No	≥2	＜5 cm	＜5 ng/ml	≥37 U/mL	＜0.05 ng/ml	＜10 mg/l	＜10 mg/l	＜3	≥90 %	No	0	external Validation Set
1016	Female	≥65	＜25 kg/m2	≥3	No	No	Laparoscopic surgery	Yes	No	Yes	No	＜30g/L	No	No	No	No	Yes	Yes	No	≥270 min	≥100 ml	T1~T2	N0	No	＜2	＜5 cm	＜5 ng/ml	＜37 U/mL	＜0.05 ng/ml	＜10 mg/l	＜10 mg/l	＜3	≥90 %	No	0	external Validation Set
1017	Male	≥65	≥25 kg/m2	≥3	No	No	Open surgery	No	Yes	No	No	＜30g/L	No	No	Yes	No	Yes	No	No	≥270 min	＜100 ml	T1~T2	N0	Yes	≥2	＜5 cm	＜5 ng/ml	＜37 U/mL	＜0.05 ng/ml	＜10 mg/l	≥10 mg/l	＜3	≥90 %	No	0	external Validation Set
1018	Male	＜65	＜25 kg/m2	＜3	Yes	No	Laparoscopic surgery	No	Yes	No	No	≥30g/L	Yes	No	No	No	No	Yes	No	＜270 min	＜100 ml	T3~T4	N0	No	＜2	＜5 cm	＜5 ng/ml	＜37 U/mL	＜0.05 ng/ml	＜10 mg/l	＜10 mg/l	＜3	≥90 %	No	0	external Validation Set
1019	Female	＜65	＜25 kg/m2	＜3	Yes	Yes	Laparoscopic surgery	No	No	Yes	No	≥30g/L	Yes	No	No	No	No	No	No	＜270 min	＜100 ml	T3~T4	N0	No	＜2	＜5 cm	＜5 ng/ml	＜37 U/mL	＜0.05 ng/ml	＜10 mg/l	＜10 mg/l	≥3	≥90 %	Yes	0	external Validation Set
1020	Female	≥65	＜25 kg/m2	＜3	No	No	Open surgery	No	No	Yes	No	≥30g/L	No	No	No	No	No	No	Yes	＜270 min	≥100 ml	T3~T4	N0	No	＜2	＜5 cm	＜5 ng/ml	＜37 U/mL	≥0.05 ng/ml	＜10 mg/l	＜10 mg/l	≥3	≥90 %	Yes	0	external Validation Set
1021	Female	＜65	＜25 kg/m2	＜3	No	Yes	Laparoscopic surgery	No	No	No	No	≥30g/L	Yes	Yes	Yes	Yes	No	No	No	＜270 min	＜100 ml	T1~T2	N0	No	＜2	＜5 cm	＜5 ng/ml	＜37 U/mL	＜0.05 ng/ml	＜10 mg/l	≥10 mg/l	＜3	≥90 %	No	0	external Validation Set
1022	Male	＜65	＜25 kg/m2	≥3	No	No	Laparoscopic surgery	Yes	No	No	Yes	≥30g/L	No	No	No	No	Yes	No	No	≥270 min	≥100 ml	T1~T2	N0	No	＜2	＜5 cm	＜5 ng/ml	＜37 U/mL	＜0.05 ng/ml	≥10 mg/l	＜10 mg/l	＜3	＜90 %	No	0	external Validation Set
1023	Male	≥65	≥25 kg/m2	＜3	No	No	Laparoscopic surgery	Yes	No	No	Yes	≥30g/L	No	Yes	No	No	No	No	No	≥270 min	＜100 ml	T1~T2	N1~N2	No	＜2	＜5 cm	≥5 ng/ml	≥37 U/mL	＜0.05 ng/ml	≥10 mg/l	＜10 mg/l	≥3	＜90 %	Yes	0	external Validation Set
1024	Male	＜65	＜25 kg/m2	≥3	No	Yes	Open surgery	No	No	No	No	≥30g/L	Yes	No	Yes	No	No	No	Yes	≥270 min	≥100 ml	T3~T4	N0	No	＜2	＜5 cm	＜5 ng/ml	＜37 U/mL	≥0.05 ng/ml	＜10 mg/l	＜10 mg/l	≥3	≥90 %	No	0	external Validation Set
1025	Male	＜65	＜25 kg/m2	＜3	No	No	Laparoscopic surgery	No	No	Yes	No	＜30g/L	No	No	No	No	No	No	No	＜270 min	＜100 ml	T1~T2	N0	No	＜2	≥5 cm	＜5 ng/ml	＜37 U/mL	＜0.05 ng/ml	＜10 mg/l	＜10 mg/l	＜3	≥90 %	Yes	0	external Validation Set
1026	Female	＜65	≥25 kg/m2	＜3	Yes	No	Open surgery	Yes	No	No	No	≥30g/L	Yes	No	No	No	No	No	No	＜270 min	＜100 ml	T1~T2	N0	No	＜2	＜5 cm	＜5 ng/ml	＜37 U/mL	≥0.05 ng/ml	＜10 mg/l	＜10 mg/l	＜3	≥90 %	No	0	external Validation Set
1027	Female	≥65	＜25 kg/m2	＜3	Yes	Yes	Open surgery	No	No	No	No	≥30g/L	Yes	No	Yes	Yes	No	No	No	＜270 min	＜100 ml	T1~T2	N0	No	＜2	＜5 cm	≥5 ng/ml	＜37 U/mL	＜0.05 ng/ml	＜10 mg/l	＜10 mg/l	≥3	≥90 %	No	0	external Validation Set
1028	Male	＜65	＜25 kg/m2	＜3	No	No	Laparoscopic surgery	No	Yes	No	No	＜30g/L	No	No	No	Yes	No	Yes	No	＜270 min	≥100 ml	T1~T2	N0	No	≥2	≥5 cm	≥5 ng/ml	＜37 U/mL	＜0.05 ng/ml	＜10 mg/l	＜10 mg/l	＜3	≥90 %	Yes	0	external Validation Set
1029	Female	＜65	≥25 kg/m2	＜3	No	No	Open surgery	No	No	No	No	＜30g/L	Yes	Yes	No	Yes	Yes	Yes	No	＜270 min	＜100 ml	T1~T2	N0	No	≥2	≥5 cm	＜5 ng/ml	＜37 U/mL	≥0.05 ng/ml	＜10 mg/l	≥10 mg/l	＜3	≥90 %	No	0	external Validation Set
1030	Female	＜65	＜25 kg/m2	＜3	No	No	Laparoscopic surgery	Yes	No	Yes	No	≥30g/L	No	No	No	No	No	No	No	＜270 min	＜100 ml	T1~T2	N1~N2	No	＜2	＜5 cm	＜5 ng/ml	≥37 U/mL	＜0.05 ng/ml	＜10 mg/l	＜10 mg/l	＜3	≥90 %	No	0	external Validation Set
1031	Female	＜65	＜25 kg/m2	≥3	No	No	Laparoscopic surgery	No	No	Yes	No	≥30g/L	No	Yes	No	No	Yes	No	No	＜270 min	＜100 ml	T3~T4	N0	No	＜2	＜5 cm	＜5 ng/ml	≥37 U/mL	＜0.05 ng/ml	＜10 mg/l	＜10 mg/l	＜3	≥90 %	No	0	external Validation Set
1032	Female	＜65	≥25 kg/m2	＜3	Yes	No	Laparoscopic surgery	Yes	Yes	No	No	≥30g/L	No	No	No	No	No	No	No	≥270 min	＜100 ml	T1~T2	N0	No	＜2	≥5 cm	＜5 ng/ml	＜37 U/mL	＜0.05 ng/ml	＜10 mg/l	＜10 mg/l	＜3	≥90 %	No	0	external Validation Set
1033	Female	≥65	≥25 kg/m2	≥3	Yes	No	Laparoscopic surgery	No	No	No	Yes	≥30g/L	Yes	No	No	No	Yes	No	No	＜270 min	＜100 ml	T3~T4	N1~N2	Yes	＜2	＜5 cm	＜5 ng/ml	＜37 U/mL	＜0.05 ng/ml	＜10 mg/l	＜10 mg/l	≥3	≥90 %	Yes	0	external Validation Set
1034	Female	＜65	＜25 kg/m2	＜3	No	No	Laparoscopic surgery	No	Yes	No	No	≥30g/L	No	No	Yes	No	No	No	Yes	＜270 min	＜100 ml	T1~T2	N1~N2	No	＜2	＜5 cm	≥5 ng/ml	＜37 U/mL	＜0.05 ng/ml	≥10 mg/l	＜10 mg/l	≥3	≥90 %	No	0	external Validation Set
1035	Female	＜65	＜25 kg/m2	＜3	Yes	Yes	Laparoscopic surgery	No	No	No	No	≥30g/L	Yes	No	Yes	Yes	No	No	No	≥270 min	≥100 ml	T1~T2	N0	No	＜2	＜5 cm	＜5 ng/ml	＜37 U/mL	＜0.05 ng/ml	≥10 mg/l	＜10 mg/l	≥3	＜90 %	Yes	0	external Validation Set
1036	Male	＜65	＜25 kg/m2	≥3	No	No	Laparoscopic surgery	No	No	No	Yes	≥30g/L	No	No	No	No	No	No	No	＜270 min	＜100 ml	T3~T4	N0	No	＜2	＜5 cm	＜5 ng/ml	＜37 U/mL	＜0.05 ng/ml	＜10 mg/l	＜10 mg/l	＜3	≥90 %	Yes	0	external Validation Set
1037	Female	＜65	＜25 kg/m2	≥3	Yes	No	Laparoscopic surgery	Yes	No	No	No	＜30g/L	No	Yes	No	No	No	No	No	≥270 min	≥100 ml	T3~T4	N0	No	＜2	＜5 cm	＜5 ng/ml	＜37 U/mL	≥0.05 ng/ml	＜10 mg/l	＜10 mg/l	≥3	≥90 %	No	0	external Validation Set
1038	Male	≥65	＜25 kg/m2	＜3	No	Yes	Open surgery	Yes	No	No	No	≥30g/L	No	No	No	Yes	No	No	No	＜270 min	＜100 ml	T1~T2	N0	No	≥2	＜5 cm	＜5 ng/ml	＜37 U/mL	＜0.05 ng/ml	＜10 mg/l	＜10 mg/l	＜3	≥90 %	No	0	external Validation Set
1039	Male	≥65	＜25 kg/m2	≥3	Yes	Yes	Open surgery	Yes	Yes	Yes	No	≥30g/L	Yes	No	Yes	No	No	Yes	No	＜270 min	＜100 ml	T1~T2	N0	No	≥2	＜5 cm	＜5 ng/ml	＜37 U/mL	＜0.05 ng/ml	≥10 mg/l	≥10 mg/l	＜3	≥90 %	No	0	external Validation Set
1040	Male	＜65	≥25 kg/m2	≥3	Yes	No	Laparoscopic surgery	No	Yes	No	Yes	≥30g/L	No	No	Yes	Yes	No	Yes	No	≥270 min	≥100 ml	T1~T2	N0	No	＜2	＜5 cm	＜5 ng/ml	＜37 U/mL	≥0.05 ng/ml	≥10 mg/l	＜10 mg/l	＜3	≥90 %	No	0	external Validation Set
1041	Male	＜65	≥25 kg/m2	＜3	No	No	Open surgery	No	No	Yes	No	≥30g/L	No	Yes	No	No	No	No	Yes	＜270 min	＜100 ml	T1~T2	N0	No	＜2	≥5 cm	＜5 ng/ml	＜37 U/mL	≥0.05 ng/ml	＜10 mg/l	＜10 mg/l	＜3	≥90 %	No	0	external Validation Set
1042	Male	＜65	≥25 kg/m2	＜3	No	Yes	Laparoscopic surgery	No	No	No	No	＜30g/L	No	No	No	No	No	No	No	＜270 min	≥100 ml	T1~T2	N0	No	＜2	≥5 cm	＜5 ng/ml	＜37 U/mL	≥0.05 ng/ml	＜10 mg/l	≥10 mg/l	＜3	≥90 %	No	0	external Validation Set
1043	Male	＜65	＜25 kg/m2	≥3	Yes	No	Laparoscopic surgery	No	No	Yes	No	＜30g/L	No	No	No	No	No	No	No	＜270 min	＜100 ml	T1~T2	N0	No	＜2	＜5 cm	＜5 ng/ml	＜37 U/mL	＜0.05 ng/ml	＜10 mg/l	＜10 mg/l	＜3	＜90 %	Yes	0	external Validation Set
1044	Male	＜65	＜25 kg/m2	＜3	No	No	Laparoscopic surgery	No	No	No	No	≥30g/L	Yes	Yes	Yes	No	No	No	No	＜270 min	＜100 ml	T1~T2	N0	No	＜2	＜5 cm	≥5 ng/ml	＜37 U/mL	＜0.05 ng/ml	＜10 mg/l	＜10 mg/l	＜3	≥90 %	Yes	0	external Validation Set
1045	Male	≥65	＜25 kg/m2	＜3	No	Yes	Laparoscopic surgery	No	No	Yes	No	≥30g/L	Yes	No	No	No	Yes	No	No	＜270 min	＜100 ml	T1~T2	N1~N2	No	＜2	＜5 cm	≥5 ng/ml	≥37 U/mL	＜0.05 ng/ml	＜10 mg/l	＜10 mg/l	＜3	≥90 %	No	0	external Validation Set
1046	Female	≥65	≥25 kg/m2	＜3	Yes	Yes	Laparoscopic surgery	No	No	No	No	≥30g/L	No	No	No	No	No	No	No	＜270 min	≥100 ml	T1~T2	N1~N2	No	＜2	＜5 cm	≥5 ng/ml	≥37 U/mL	＜0.05 ng/ml	≥10 mg/l	≥10 mg/l	＜3	＜90 %	No	0	external Validation Set
1047	Female	＜65	≥25 kg/m2	＜3	Yes	No	Laparoscopic surgery	Yes	No	No	No	≥30g/L	No	Yes	Yes	No	Yes	No	No	＜270 min	≥100 ml	T1~T2	N1~N2	No	＜2	＜5 cm	＜5 ng/ml	＜37 U/mL	＜0.05 ng/ml	＜10 mg/l	＜10 mg/l	＜3	＜90 %	Yes	0	external Validation Set
1048	Male	＜65	＜25 kg/m2	≥3	No	No	Open surgery	No	No	Yes	No	＜30g/L	No	No	No	No	Yes	No	No	＜270 min	≥100 ml	T1~T2	N1~N2	Yes	＜2	＜5 cm	＜5 ng/ml	＜37 U/mL	＜0.05 ng/ml	＜10 mg/l	＜10 mg/l	＜3	≥90 %	No	0	external Validation Set
1049	Female	＜65	＜25 kg/m2	＜3	No	No	Laparoscopic surgery	No	No	No	No	≥30g/L	No	No	No	Yes	No	No	No	＜270 min	＜100 ml	T1~T2	N0	No	＜2	＜5 cm	＜5 ng/ml	≥37 U/mL	＜0.05 ng/ml	＜10 mg/l	≥10 mg/l	＜3	≥90 %	Yes	0	external Validation Set
1050	Female	≥65	≥25 kg/m2	＜3	No	No	Open surgery	Yes	No	No	No	≥30g/L	Yes	Yes	Yes	Yes	No	Yes	No	＜270 min	＜100 ml	T3~T4	N0	No	≥2	＜5 cm	＜5 ng/ml	＜37 U/mL	＜0.05 ng/ml	＜10 mg/l	＜10 mg/l	＜3	≥90 %	No	0	external Validation Set
1051	Female	＜65	＜25 kg/m2	＜3	No	No	Open surgery	Yes	No	No	No	＜30g/L	Yes	No	No	No	Yes	No	No	≥270 min	＜100 ml	T3~T4	N0	No	≥2	＜5 cm	＜5 ng/ml	＜37 U/mL	＜0.05 ng/ml	≥10 mg/l	＜10 mg/l	≥3	≥90 %	No	0	external Validation Set
1052	Male	≥65	≥25 kg/m2	＜3	No	No	Laparoscopic surgery	No	Yes	Yes	No	≥30g/L	No	No	Yes	Yes	No	No	No	≥270 min	＜100 ml	T1~T2	N1~N2	No	＜2	≥5 cm	＜5 ng/ml	≥37 U/mL	＜0.05 ng/ml	＜10 mg/l	≥10 mg/l	＜3	≥90 %	No	0	external Validation Set
1053	Male	＜65	＜25 kg/m2	＜3	No	No	Open surgery	No	Yes	No	Yes	≥30g/L	Yes	No	No	No	No	No	No	＜270 min	＜100 ml	T1~T2	N0	No	＜2	＜5 cm	＜5 ng/ml	＜37 U/mL	＜0.05 ng/ml	＜10 mg/l	＜10 mg/l	＜3	≥90 %	No	0	external Validation Set
1054	Female	≥65	＜25 kg/m2	＜3	Yes	No	Laparoscopic surgery	No	No	Yes	No	＜30g/L	Yes	No	Yes	No	No	Yes	No	＜270 min	＜100 ml	T1~T2	N0	No	＜2	＜5 cm	＜5 ng/ml	＜37 U/mL	≥0.05 ng/ml	＜10 mg/l	＜10 mg/l	＜3	≥90 %	No	0	external Validation Set
1055	Female	＜65	＜25 kg/m2	≥3	Yes	No	Laparoscopic surgery	No	Yes	Yes	No	≥30g/L	No	No	No	No	No	No	No	＜270 min	＜100 ml	T1~T2	N0	No	＜2	≥5 cm	≥5 ng/ml	＜37 U/mL	≥0.05 ng/ml	＜10 mg/l	＜10 mg/l	＜3	≥90 %	No	0	external Validation Set
1056	Female	＜65	＜25 kg/m2	＜3	No	Yes	Laparoscopic surgery	No	No	No	No	≥30g/L	No	No	No	No	No	No	No	≥270 min	＜100 ml	T1~T2	N0	No	＜2	＜5 cm	≥5 ng/ml	＜37 U/mL	＜0.05 ng/ml	＜10 mg/l	＜10 mg/l	＜3	≥90 %	No	0	external Validation Set
1057	Female	≥65	＜25 kg/m2	＜3	Yes	Yes	Laparoscopic surgery	No	No	No	No	≥30g/L	No	No	No	No	No	No	No	＜270 min	＜100 ml	T1~T2	N0	No	＜2	≥5 cm	＜5 ng/ml	≥37 U/mL	＜0.05 ng/ml	＜10 mg/l	＜10 mg/l	＜3	≥90 %	No	0	external Validation Set
1058	Female	≥65	＜25 kg/m2	＜3	No	No	Laparoscopic surgery	No	No	No	No	≥30g/L	No	Yes	No	No	No	No	No	＜270 min	＜100 ml	T1~T2	N1~N2	No	≥2	≥5 cm	＜5 ng/ml	＜37 U/mL	＜0.05 ng/ml	＜10 mg/l	＜10 mg/l	＜3	≥90 %	No	0	external Validation Set
1059	Female	＜65	＜25 kg/m2	≥3	No	No	Laparoscopic surgery	Yes	Yes	No	Yes	≥30g/L	No	No	No	No	No	No	No	≥270 min	≥100 ml	T1~T2	N0	No	≥2	＜5 cm	＜5 ng/ml	＜37 U/mL	≥0.05 ng/ml	≥10 mg/l	＜10 mg/l	＜3	≥90 %	No	0	external Validation Set
1060	Male	＜65	＜25 kg/m2	＜3	No	Yes	Laparoscopic surgery	Yes	Yes	No	No	≥30g/L	No	No	No	Yes	No	Yes	No	≥270 min	＜100 ml	T1~T2	N1~N2	No	＜2	＜5 cm	＜5 ng/ml	＜37 U/mL	＜0.05 ng/ml	≥10 mg/l	＜10 mg/l	＜3	≥90 %	No	0	external Validation Set
1061	Female	＜65	＜25 kg/m2	＜3	No	No	Open surgery	No	No	Yes	No	＜30g/L	Yes	No	No	Yes	No	No	Yes	＜270 min	≥100 ml	T1~T2	N0	No	≥2	＜5 cm	＜5 ng/ml	＜37 U/mL	≥0.05 ng/ml	≥10 mg/l	＜10 mg/l	＜3	＜90 %	Yes	0	external Validation Set
1062	Male	＜65	＜25 kg/m2	≥3	No	No	Open surgery	No	Yes	No	No	≥30g/L	No	No	Yes	No	No	Yes	No	＜270 min	＜100 ml	T3~T4	N0	No	＜2	＜5 cm	＜5 ng/ml	＜37 U/mL	＜0.05 ng/ml	＜10 mg/l	＜10 mg/l	≥3	＜90 %	No	0	external Validation Set
1063	Male	＜65	≥25 kg/m2	＜3	No	Yes	Open surgery	Yes	No	No	No	≥30g/L	Yes	Yes	No	Yes	No	No	No	＜270 min	≥100 ml	T1~T2	N0	No	＜2	＜5 cm	＜5 ng/ml	＜37 U/mL	＜0.05 ng/ml	＜10 mg/l	≥10 mg/l	＜3	＜90 %	Yes	0	external Validation Set
1064	Male	＜65	≥25 kg/m2	＜3	Yes	Yes	Laparoscopic surgery	Yes	No	No	Yes	＜30g/L	Yes	No	Yes	No	No	Yes	No	＜270 min	＜100 ml	T1~T2	N1~N2	Yes	＜2	＜5 cm	＜5 ng/ml	＜37 U/mL	＜0.05 ng/ml	＜10 mg/l	≥10 mg/l	≥3	≥90 %	Yes	0	external Validation Set
1065	Female	≥65	＜25 kg/m2	＜3	Yes	No	Open surgery	No	No	No	Yes	≥30g/L	Yes	No	No	Yes	No	No	No	＜270 min	≥100 ml	T1~T2	N0	No	≥2	＜5 cm	＜5 ng/ml	≥37 U/mL	＜0.05 ng/ml	＜10 mg/l	＜10 mg/l	≥3	≥90 %	No	0	external Validation Set
1066	Male	＜65	≥25 kg/m2	＜3	No	No	Laparoscopic surgery	No	No	Yes	No	＜30g/L	No	No	No	Yes	Yes	No	No	＜270 min	＜100 ml	T1~T2	N0	No	＜2	＜5 cm	＜5 ng/ml	≥37 U/mL	＜0.05 ng/ml	＜10 mg/l	＜10 mg/l	＜3	≥90 %	No	0	external Validation Set
1067	Male	≥65	≥25 kg/m2	＜3	No	No	Laparoscopic surgery	Yes	No	No	No	＜30g/L	No	Yes	No	No	No	No	No	＜270 min	＜100 ml	T1~T2	N0	Yes	＜2	＜5 cm	≥5 ng/ml	＜37 U/mL	＜0.05 ng/ml	≥10 mg/l	＜10 mg/l	＜3	＜90 %	No	0	external Validation Set
1068	Male	＜65	＜25 kg/m2	＜3	No	No	Laparoscopic surgery	Yes	No	No	No	≥30g/L	No	No	No	No	No	Yes	Yes	≥270 min	＜100 ml	T3~T4	N0	No	＜2	＜5 cm	＜5 ng/ml	＜37 U/mL	＜0.05 ng/ml	＜10 mg/l	＜10 mg/l	＜3	≥90 %	No	0	external Validation Set
1069	Female	＜65	＜25 kg/m2	＜3	No	No	Laparoscopic surgery	No	No	No	No	≥30g/L	Yes	Yes	No	No	No	Yes	No	＜270 min	＜100 ml	T3~T4	N0	Yes	＜2	≥5 cm	≥5 ng/ml	＜37 U/mL	≥0.05 ng/ml	≥10 mg/l	＜10 mg/l	＜3	≥90 %	No	0	external Validation Set
1070	Female	＜65	≥25 kg/m2	＜3	No	Yes	Laparoscopic surgery	No	No	Yes	No	≥30g/L	No	No	No	No	No	No	No	≥270 min	＜100 ml	T1~T2	N0	Yes	＜2	＜5 cm	＜5 ng/ml	≥37 U/mL	＜0.05 ng/ml	＜10 mg/l	＜10 mg/l	＜3	≥90 %	No	0	external Validation Set
1071	Female	＜65	＜25 kg/m2	＜3	No	No	Open surgery	No	Yes	Yes	No	≥30g/L	Yes	No	Yes	No	No	No	No	＜270 min	＜100 ml	T1~T2	N0	No	＜2	≥5 cm	≥5 ng/ml	≥37 U/mL	≥0.05 ng/ml	＜10 mg/l	＜10 mg/l	＜3	≥90 %	No	0	external Validation Set
1072	Male	＜65	＜25 kg/m2	＜3	Yes	No	Open surgery	No	No	No	Yes	≥30g/L	No	No	No	Yes	No	No	No	≥270 min	＜100 ml	T1~T2	N0	No	＜2	＜5 cm	＜5 ng/ml	＜37 U/mL	＜0.05 ng/ml	＜10 mg/l	＜10 mg/l	＜3	≥90 %	No	0	external Validation Set
1073	Female	＜65	≥25 kg/m2	≥3	No	No	Laparoscopic surgery	No	No	No	No	＜30g/L	Yes	No	No	No	No	No	No	＜270 min	≥100 ml	T1~T2	N0	No	＜2	≥5 cm	＜5 ng/ml	＜37 U/mL	＜0.05 ng/ml	＜10 mg/l	≥10 mg/l	＜3	≥90 %	No	0	external Validation Set
1074	Male	＜65	＜25 kg/m2	＜3	No	No	Open surgery	No	No	No	Yes	≥30g/L	No	No	No	No	Yes	No	No	＜270 min	＜100 ml	T1~T2	N0	No	＜2	＜5 cm	≥5 ng/ml	＜37 U/mL	＜0.05 ng/ml	＜10 mg/l	≥10 mg/l	≥3	≥90 %	Yes	0	external Validation Set
1075	Female	≥65	＜25 kg/m2	＜3	Yes	No	Open surgery	Yes	No	No	No	＜30g/L	No	No	Yes	No	Yes	No	No	＜270 min	≥100 ml	T3~T4	N1~N2	No	≥2	＜5 cm	＜5 ng/ml	＜37 U/mL	＜0.05 ng/ml	＜10 mg/l	＜10 mg/l	＜3	≥90 %	Yes	0	external Validation Set
1076	Male	＜65	＜25 kg/m2	≥3	Yes	Yes	Laparoscopic surgery	No	No	No	No	≥30g/L	No	Yes	No	No	No	No	No	＜270 min	＜100 ml	T1~T2	N0	No	＜2	≥5 cm	＜5 ng/ml	＜37 U/mL	＜0.05 ng/ml	＜10 mg/l	≥10 mg/l	＜3	≥90 %	No	0	external Validation Set
1077	Female	＜65	＜25 kg/m2	＜3	No	No	Laparoscopic surgery	No	No	No	No	＜30g/L	No	No	No	No	Yes	No	No	＜270 min	≥100 ml	T1~T2	N1~N2	No	＜2	＜5 cm	＜5 ng/ml	＜37 U/mL	＜0.05 ng/ml	＜10 mg/l	＜10 mg/l	＜3	≥90 %	No	0	external Validation Set
1078	Male	＜65	＜25 kg/m2	≥3	Yes	No	Laparoscopic surgery	No	No	No	No	＜30g/L	Yes	No	No	No	Yes	No	Yes	＜270 min	＜100 ml	T1~T2	N1~N2	No	＜2	＜5 cm	≥5 ng/ml	＜37 U/mL	＜0.05 ng/ml	≥10 mg/l	＜10 mg/l	＜3	≥90 %	No	0	external Validation Set
1079	Male	＜65	＜25 kg/m2	＜3	Yes	No	Laparoscopic surgery	No	No	No	No	≥30g/L	No	Yes	Yes	Yes	No	No	No	＜270 min	＜100 ml	T1~T2	N0	No	≥2	≥5 cm	＜5 ng/ml	＜37 U/mL	＜0.05 ng/ml	≥10 mg/l	＜10 mg/l	≥3	≥90 %	No	0	external Validation Set
1080	Male	＜65	＜25 kg/m2	＜3	No	Yes	Open surgery	Yes	No	Yes	No	＜30g/L	No	No	Yes	No	No	No	Yes	＜270 min	≥100 ml	T3~T4	N0	No	＜2	＜5 cm	＜5 ng/ml	≥37 U/mL	＜0.05 ng/ml	＜10 mg/l	＜10 mg/l	＜3	≥90 %	No	0	external Validation Set
1081	Male	≥65	≥25 kg/m2	＜3	No	Yes	Laparoscopic surgery	No	No	Yes	No	≥30g/L	No	No	No	No	No	No	No	＜270 min	＜100 ml	T3~T4	N1~N2	No	＜2	＜5 cm	＜5 ng/ml	＜37 U/mL	＜0.05 ng/ml	≥10 mg/l	≥10 mg/l	＜3	≥90 %	No	0	external Validation Set
1082	Male	≥65	＜25 kg/m2	≥3	Yes	Yes	Laparoscopic surgery	Yes	No	No	No	≥30g/L	Yes	No	No	Yes	Yes	No	No	＜270 min	＜100 ml	T1~T2	N1~N2	No	＜2	＜5 cm	＜5 ng/ml	＜37 U/mL	≥0.05 ng/ml	＜10 mg/l	＜10 mg/l	＜3	＜90 %	No	0	external Validation Set
1083	Female	＜65	＜25 kg/m2	＜3	No	No	Laparoscopic surgery	Yes	Yes	No	No	＜30g/L	Yes	No	No	No	Yes	Yes	No	＜270 min	＜100 ml	T1~T2	N0	No	＜2	≥5 cm	＜5 ng/ml	＜37 U/mL	≥0.05 ng/ml	＜10 mg/l	＜10 mg/l	＜3	≥90 %	No	0	external Validation Set
1084	Female	＜65	≥25 kg/m2	≥3	No	No	Laparoscopic surgery	No	No	No	No	≥30g/L	No	No	No	Yes	No	No	No	≥270 min	＜100 ml	T1~T2	N0	Yes	＜2	＜5 cm	＜5 ng/ml	＜37 U/mL	＜0.05 ng/ml	≥10 mg/l	＜10 mg/l	＜3	≥90 %	Yes	0	external Validation Set
1085	Male	＜65	＜25 kg/m2	＜3	Yes	No	Laparoscopic surgery	No	No	No	No	≥30g/L	No	No	No	Yes	No	No	No	＜270 min	≥100 ml	T3~T4	N0	Yes	＜2	≥5 cm	＜5 ng/ml	＜37 U/mL	≥0.05 ng/ml	≥10 mg/l	＜10 mg/l	＜3	＜90 %	No	0	external Validation Set
1086	Female	＜65	＜25 kg/m2	＜3	No	No	Laparoscopic surgery	No	Yes	Yes	No	＜30g/L	No	No	Yes	No	Yes	No	No	＜270 min	＜100 ml	T1~T2	N0	No	＜2	＜5 cm	＜5 ng/ml	＜37 U/mL	＜0.05 ng/ml	＜10 mg/l	≥10 mg/l	＜3	≥90 %	Yes	0	external Validation Set
1087	Female	＜65	＜25 kg/m2	＜3	No	No	Laparoscopic surgery	No	No	No	No	≥30g/L	Yes	No	No	No	No	Yes	Yes	＜270 min	＜100 ml	T1~T2	N0	No	＜2	＜5 cm	＜5 ng/ml	＜37 U/mL	＜0.05 ng/ml	＜10 mg/l	＜10 mg/l	＜3	≥90 %	No	0	external Validation Set
1088	Male	≥65	＜25 kg/m2	＜3	No	Yes	Laparoscopic surgery	No	Yes	Yes	No	≥30g/L	No	Yes	No	No	No	No	No	＜270 min	＜100 ml	T1~T2	N0	No	＜2	＜5 cm	＜5 ng/ml	＜37 U/mL	＜0.05 ng/ml	＜10 mg/l	≥10 mg/l	≥3	≥90 %	No	0	external Validation Set
1089	Female	＜65	＜25 kg/m2	＜3	No	No	Open surgery	Yes	No	No	No	＜30g/L	No	No	Yes	No	No	No	No	≥270 min	＜100 ml	T3~T4	N0	No	＜2	＜5 cm	≥5 ng/ml	＜37 U/mL	＜0.05 ng/ml	＜10 mg/l	＜10 mg/l	≥3	≥90 %	No	0	external Validation Set
1090	Female	＜65	＜25 kg/m2	≥3	No	No	Open surgery	No	No	No	No	≥30g/L	No	No	No	No	No	No	No	＜270 min	＜100 ml	T1~T2	N0	No	＜2	＜5 cm	＜5 ng/ml	＜37 U/mL	＜0.05 ng/ml	＜10 mg/l	＜10 mg/l	＜3	≥90 %	No	0	external Validation Set
1091	Male	≥65	＜25 kg/m2	＜3	No	Yes	Open surgery	Yes	No	No	No	＜30g/L	Yes	No	No	No	Yes	No	No	＜270 min	＜100 ml	T3~T4	N0	No	≥2	＜5 cm	＜5 ng/ml	＜37 U/mL	＜0.05 ng/ml	＜10 mg/l	＜10 mg/l	＜3	≥90 %	No	0	external Validation Set
1092	Male	＜65	＜25 kg/m2	＜3	No	No	Laparoscopic surgery	Yes	No	No	Yes	≥30g/L	No	No	No	No	No	No	No	＜270 min	＜100 ml	T3~T4	N0	No	≥2	≥5 cm	＜5 ng/ml	＜37 U/mL	＜0.05 ng/ml	≥10 mg/l	＜10 mg/l	≥3	≥90 %	No	0	external Validation Set
1093	Female	＜65	＜25 kg/m2	＜3	Yes	Yes	Laparoscopic surgery	Yes	No	No	No	≥30g/L	No	Yes	No	Yes	No	No	No	＜270 min	＜100 ml	T1~T2	N0	No	＜2	≥5 cm	≥5 ng/ml	≥37 U/mL	＜0.05 ng/ml	＜10 mg/l	＜10 mg/l	＜3	≥90 %	No	0	external Validation Set
1094	Female	＜65	＜25 kg/m2	≥3	Yes	No	Laparoscopic surgery	Yes	Yes	Yes	Yes	≥30g/L	Yes	No	Yes	No	No	Yes	No	≥270 min	≥100 ml	T1~T2	N1~N2	No	＜2	＜5 cm	＜5 ng/ml	＜37 U/mL	≥0.05 ng/ml	≥10 mg/l	＜10 mg/l	＜3	＜90 %	No	0	external Validation Set
1095	Male	＜65	＜25 kg/m2	＜3	Yes	Yes	Laparoscopic surgery	Yes	No	No	No	≥30g/L	No	Yes	Yes	Yes	No	No	Yes	＜270 min	≥100 ml	T1~T2	N1~N2	Yes	＜2	＜5 cm	＜5 ng/ml	≥37 U/mL	＜0.05 ng/ml	＜10 mg/l	＜10 mg/l	＜3	≥90 %	Yes	0	external Validation Set
1096	Male	≥65	＜25 kg/m2	≥3	No	No	Laparoscopic surgery	Yes	Yes	Yes	No	＜30g/L	Yes	No	Yes	Yes	No	Yes	No	＜270 min	＜100 ml	T1~T2	N1~N2	No	＜2	≥5 cm	＜5 ng/ml	＜37 U/mL	≥0.05 ng/ml	≥10 mg/l	＜10 mg/l	＜3	≥90 %	No	0	external Validation Set
1097	Male	≥65	≥25 kg/m2	＜3	Yes	Yes	Open surgery	Yes	No	No	Yes	＜30g/L	Yes	No	Yes	Yes	Yes	No	Yes	＜270 min	＜100 ml	T3~T4	N1~N2	Yes	≥2	＜5 cm	≥5 ng/ml	≥37 U/mL	＜0.05 ng/ml	＜10 mg/l	≥10 mg/l	＜3	≥90 %	Yes	0	external Validation Set
